# Supplementary material for: Exposure of insects to current use pesticide residues in soil and vegetation along spatial and temporal distribution in agricultural sites
Source: Sci Rep. 2025 Jan 21;15:1817. doi: 10.1038/s41598-024-84811-4 (PMC11751026; doi:10.1038/s41598-024-84811-4)
Supplement: Supplementary file 1 — Supplementary Material 1 [file 41598_2024_84811_MOESM1_ESM.xlsx]

## Sheet: Sheet1
Table S2 Number (#) of CUP residues in topsoils and vegetation samples from the single sample sites per month (February 2021 until February 2022) and distance (in-field: -20, off-field: 1 (1 m from the field into the meadow), 5 (5 m), 20 (20 m) ). "na" indicates that no sample was available.
Sample site	Month	Distance	# CUPs in Topsoil	# CUPs in Vegetation
Arable sites
A1	Feb '21	-20	24	4
A1	Mar '21	-20	23	na
A1	Apr '21	-20	22	na
A1	May '21	-20	24	4
A1	Jun '21	-20	27	9
A1	Jul '21	-20	25	7
A1	Aug '21	-20	23	7
A1	Sep '21	-20	23	na
A1	Oct '21	-20	28	na
A1	Nov '21	-20	24	na
A1	Dec '21	-20	20	na
A1	Jan '22	-20	20	na
A1	Feb '22	-20	21	na
A1	Feb '21	1	26	2
A1	Mar '21	1	27	3
A1	Apr '21	1	22	2
A1	May '21	1	21	3
A1	Jun '21	1	15	4
A1	Jul '21	1	23	13
A1	Aug '21	1	18	5
A1	Sep '21	1	26	1
A1	Oct '21	1	24	2
A1	Nov '21	1	26	3
A1	Dec '21	1	17	3
A1	Jan '22	1	22	1
A1	Feb '22	1	14	1
A1	Feb '21	5	3	0
A1	Mar '21	5	6	0
A1	Apr '21	5	2	3
A1	May '21	5	4	3
A1	Jun '21	5	4	5
A1	Jul '21	5	2	12
A1	Aug '21	5	2	1
A1	Sep '21	5	4	2
A1	Oct '21	5	2	2
A1	Nov '21	5	3	1
A1	Dec '21	5	1	1
A1	Jan '22	5	3	2
A1	Feb '22	5	1	1
A1	Feb '21	20	2	1
A1	Mar '21	20	1	1
A1	Apr '21	20	1	3
A1	May '21	20	2	3
A1	Jun '21	20	2	4
A1	Jul '21	20	1	12
A1	Aug '21	20	2	2
A1	Sep '21	20	1	1
A1	Oct '21	20	1	1
A1	Nov '21	20	1	2
A1	Dec '21	20	2	1
A1	Jan '22	20	1	1
A1	Feb '22	20	1	0
A2	Feb '21	-20	13	na
A2	Mar '21	-20	15	na
A2	Apr '21	-20	15	2
A2	May '21	-20	15	6
A2	Jun '21	-20	14	8
A2	Jul '21	-20	12	13
A2	Aug '21	-20	15	10
A2	Sep '21	-20	16	2
A2	Oct '21	-20	14	1
A2	Nov '21	-20	15	3
A2	Dec '21	-20	12	na
A2	Jan '22	-20	12	na
A2	Feb '22	-20	13	na
A2	Feb '21	1	15	1
A2	Mar '21	1	14	3
A2	Apr '21	1	14	2
A2	May '21	1	11	2
A2	Jun '21	1	13	9
A2	Jul '21	1	12	15
A2	Aug '21	1	13	9
A2	Sep '21	1	12	2
A2	Oct '21	1	12	1
A2	Nov '21	1	11	3
A2	Dec '21	1	8	5
A2	Jan '22	1	9	3
A2	Feb '22	1	7	3
A2	Feb '21	5	6	0
A2	Mar '21	5	4	1
A2	Apr '21	5	5	2
A2	May '21	5	3	2
A2	Jun '21	5	4	8
A2	Jul '21	5	9	13
A2	Aug '21	5	6	4
A2	Sep '21	5	10	1
A2	Oct '21	5	3	0
A2	Nov '21	5	3	4
A2	Dec '21	5	3	3
A2	Jan '22	5	4	3
A2	Feb '22	5	3	1
A2	Feb '21	20	2	2
A2	Mar '21	20	1	0
A2	Apr '21	20	1	0
A2	May '21	20	1	2
A2	Jun '21	20	3	6
A2	Jul '21	20	1	14
A2	Aug '21	20	3	5
A2	Sep '21	20	2	1
A2	Oct '21	20	2	1
A2	Nov '21	20	1	4
A2	Dec '21	20	1	3
A2	Jan '22	20	1	4
A2	Feb '22	20	2	1
A3	Feb '21	-20	21	na
A3	Mar '21	-20	23	8
A3	Apr '21	-20	21	1
A3	May '21	-20	20	10
A3	Jun '21	-20	24	12
A3	Jul '21	-20	19	16
A3	Aug '21	-20	22	14
A3	Sep '21	-20	21	9
A3	Oct '21	-20	24	na
A3	Nov '21	-20	19	na
A3	Dec '21	-20	18	na
A3	Jan '22	-20	17	5
A3	Feb '22	-20	12	4
A3	Feb '21	1	9	2
A3	Mar '21	1	7	1
A3	Apr '21	1	8	2
A3	May '21	1	4	3
A3	Jun '21	1	6	7
A3	Jul '21	1	9	15
A3	Aug '21	1	4	10
A3	Sep '21	1	3	1
A3	Oct '21	1	4	3
A3	Nov '21	1	6	4
A3	Dec '21	1	2	5
A3	Jan '22	1	2	3
A3	Feb '22	1	3	1
A3	Feb '21	5	3	1
A3	Mar '21	5	4	0
A3	Apr '21	5	2	0
A3	May '21	5	2	3
A3	Jun '21	5	6	7
A3	Jul '21	5	2	15
A3	Aug '21	5	3	9
A3	Sep '21	5	1	1
A3	Oct '21	5	2	3
A3	Nov '21	5	1	3
A3	Dec '21	5	1	4
A3	Jan '22	5	1	3
A3	Feb '22	5	1	3
A3	Feb '21	20	4	0
A3	Mar '21	20	5	0
A3	Apr '21	20	3	0
A3	May '21	20	4	3
A3	Jun '21	20	3	7
A3	Jul '21	20	1	15
A3	Aug '21	20	3	8
A3	Sep '21	20	3	2
A3	Oct '21	20	3	3
A3	Nov '21	20	1	4
A3	Dec '21	20	1	4
A3	Jan '22	20	2	2
A3	Feb '22	20	1	3
Vegetable sites
O1	Feb '21	-20	22	na
O1	Mar '21	-20	16	na
O1	Apr '21	-20	20	10
O1	May '21	-20	16	16
O1	Jun '21	-20	19	25
O1	Jul '21	-20	19	24
O1	Aug '21	-20	13	21
O1	Sep '21	-20	22	6
O1	Oct '21	-20	23	8
O1	Nov '21	-20	18	4
O1	Dec '21	-20	15	5
O1	Jan '22	-20	15	3
O1	Feb '22	-20	14	6
O1	Feb '21	1	10	4
O1	Mar '21	1	7	5
O1	Apr '21	1	9	7
O1	May '21	1	8	7
O1	Jun '21	1	8	10
O1	Jul '21	1	7	13
O1	Aug '21	1	18	14
O1	Sep '21	1	9	8
O1	Oct '21	1	8	9
O1	Nov '21	1	10	12
O1	Dec '21	1	8	15
O1	Jan '22	1	5	13
O1	Feb '22	1	5	8
O1	Feb '21	5	6	4
O1	Mar '21	5	6	6
O1	Apr '21	5	6	5
O1	May '21	5	5	7
O1	Jun '21	5	7	9
O1	Jul '21	5	5	14
O1	Aug '21	5	8	16
O1	Sep '21	5	8	15
O1	Oct '21	5	8	10
O1	Nov '21	5	6	14
O1	Dec '21	5	4	17
O1	Jan '22	5	5	13
O1	Feb '22	5	4	10
O1	Feb '21	20	4	4
O1	Mar '21	20	4	4
O1	Apr '21	20	4	4
O1	May '21	20	2	4
O1	Jun '21	20	3	3
O1	Jul '21	20	3	11
O1	Aug '21	20	4	5
O1	Sep '21	20	1	4
O1	Oct '21	20	2	5
O1	Nov '21	20	1	7
O1	Dec '21	20	2	11
O1	Jan '22	20	1	7
O1	Feb '22	20	2	7
O2	Feb '21	-20	23	4
O2	Mar '21	-20	21	na
O2	Apr '21	-20	16	8
O2	May '21	-20	20	10
O2	Jun '21	-20	21	14
O2	Jul '21	-20	21	16
O2	Aug '21	-20	12	8
O2	Sep '21	-20	21	4
O2	Oct '21	-20	24	10
O2	Nov '21	-20	25	na
O2	Dec '21	-20	20	6
O2	Jan '22	-20	18	6
O2	Feb '22	-20	17	na
O2	Feb '21	1	10	2
O2	Mar '21	1	11	8
O2	Apr '21	1	12	8
O2	May '21	1	11	7
O2	Jun '21	1	13	10
O2	Jul '21	1	14	13
O2	Aug '21	1	18	13
O2	Sep '21	1	11	3
O2	Oct '21	1	9	2
O2	Nov '21	1	15	8
O2	Dec '21	1	5	8
O2	Jan '22	1	7	3
O2	Feb '22	1	5	4
O2	Feb '21	5	16	2
O2	Mar '21	5	14	6
O2	Apr '21	5	11	5
O2	May '21	5	9	6
O2	Jun '21	5	10	10
O2	Jul '21	5	11	10
O2	Aug '21	5	14	8
O2	Sep '21	5	13	3
O2	Oct '21	5	12	3
O2	Nov '21	5	13	7
O2	Dec '21	5	9	9
O2	Jan '22	5	6	5
O2	Feb '22	5	6	5
O2	Feb '21	20	15	2
O2	Mar '21	20	10	6
O2	Apr '21	20	7	4
O2	May '21	20	7	4
O2	Jun '21	20	6	7
O2	Jul '21	20	5	8
O2	Aug '21	20	11	9
O2	Sep '21	20	13	4
O2	Oct '21	20	12	3
O2	Nov '21	20	9	8
O2	Dec '21	20	6	8
O2	Jan '22	20	6	4
O2	Feb '22	20	6	3
O3	Feb '21	-20	21	8
O3	Mar '21	-20	19	10
O3	Apr '21	-20	23	na
O3	May '21	-20	20	9
O3	Jun '21	-20	21	19
O3	Jul '21	-20	19	25
O3	Aug '21	-20	25	20
O3	Sep '21	-20	20	4
O3	Oct '21	-20	21	8
O3	Nov '21	-20	20	8
O3	Dec '21	-20	16	na
O3	Jan '22	-20	18	na
O3	Feb '22	-20	19	na
O3	Feb '21	1	21	6
O3	Mar '21	1	18	8
O3	Apr '21	1	17	4
O3	May '21	1	15	5
O3	Jun '21	1	13	11
O3	Jul '21	1	16	12
O3	Aug '21	1	16	11
O3	Sep '21	1	16	4
O3	Oct '21	1	19	3
O3	Nov '21	1	16	3
O3	Dec '21	1	12	3
O3	Jan '22	1	11	2
O3	Feb '22	1	10	1
O3	Feb '21	5	4	4
O3	Mar '21	5	5	5
O3	Apr '21	5	6	6
O3	May '21	5	3	3
O3	Jun '21	5	3	7
O3	Jul '21	5	6	5
O3	Aug '21	5	13	10
O3	Sep '21	5	4	2
O3	Oct '21	5	10	4
O3	Nov '21	5	7	5
O3	Dec '21	5	5	3
O3	Jan '22	5	4	2
O3	Feb '22	5	4	1
O3	Feb '21	20	3	2
O3	Mar '21	20	2	3
O3	Apr '21	20	2	5
O3	May '21	20	2	1
O3	Jun '21	20	2	8
O3	Jul '21	20	2	7
O3	Aug '21	20	2	6
O3	Sep '21	20	2	3
O3	Oct '21	20	3	4
O3	Nov '21	20	2	5
O3	Dec '21	20	2	2
O3	Jan '22	20	2	3
O3	Feb '22	20	2	0
Viticulture sites
V0	Feb '21	-20	17	4
V0	Feb '21	1	14	0
V0	Feb '21	5	11	4
V0	Feb '21	20	6	1
V1	Feb '21	-20	13	9
V1	Mar '21	-20	14	7
V1	Apr '21	-20	13	2
V1	May '21	-20	13	2
V1	Jun '21	-20	14	14
V1	Jul '21	-20	15	20
V1	Aug '21	-20	16	18
V1	Sep '21	-20	16	17
V1	Oct '21	-20	17	17
V1	Nov '21	-20	16	17
V1	Dec '21	-20	16	16
V1	Jan '22	-20	14	12
V1	Feb '22	-20	16	17
V1	Feb '21	1	11	1
V1	Mar '21	1	10	4
V1	Apr '21	1	10	2
V1	May '21	1	10	2
V1	Jun '21	1	10	11
V1	Jul '21	1	12	19
V1	Aug '21	1	10	15
V1	Sep '21	1	10	9
V1	Oct '21	1	12	9
V1	Nov '21	1	10	10
V1	Dec '21	1	9	6
V1	Jan '22	1	12	11
V1	Feb '22	1	10	5
V1	Feb '21	5	13	2
V1	Mar '21	5	13	5
V1	Apr '21	5	14	4
V1	May '21	5	8	7
V1	Jun '21	5	11	10
V1	Jul '21	5	16	18
V1	Aug '21	5	17	14
V1	Sep '21	5	15	10
V1	Oct '21	5	14	8
V1	Nov '21	5	15	8
V1	Dec '21	5	15	7
V1	Jan '22	5	15	5
V1	Feb '22	5	13	5
V1	Feb '21	20	8	5
V1	Mar '21	20	6	4
V1	Apr '21	20	6	3
V1	May '21	20	4	2
V1	Jun '21	20	5	7
V1	Jul '21	20	5	16
V1	Aug '21	20	7	13
V1	Sep '21	20	5	9
V1	Oct '21	20	6	5
V1	Nov '21	20	7	7
V1	Dec '21	20	5	8
V1	Jan '22	20	5	7
V1	Feb '22	20	4	7
V2	Feb '21	-20	15	9
V2	Mar '21	-20	12	8
V2	Apr '21	-20	12	5
V2	May '21	-20	13	4
V2	Jun '21	-20	15	10
V2	Jul '21	-20	16	19
V2	Aug '21	-20	16	17
V2	Sep '21	-20	17	13
V2	Oct '21	-20	18	16
V2	Nov '21	-20	18	15
V2	Dec '21	-20	17	12
V2	Jan '22	-20	14	10
V2	Feb '22	-20	14	6
V2	Feb '21	1	15	6
V2	Mar '21	1	10	7
V2	Apr '21	1	12	2
V2	May '21	1	9	6
V2	Jun '21	1	14	13
V2	Jul '21	1	14	16
V2	Aug '21	1	13	16
V2	Sep '21	1	13	13
V2	Oct '21	1	13	10
V2	Nov '21	1	11	11
V2	Dec '21	1	13	9
V2	Jan '22	1	13	11
V2	Feb '22	1	12	8
V2	Feb '21	5	14	8
V2	Mar '21	5	8	6
V2	Apr '21	5	6	1
V2	May '21	5	11	2
V2	Jun '21	5	11	11
V2	Jul '21	5	12	16
V2	Aug '21	5	14	16
V2	Sep '21	5	10	11
V2	Oct '21	5	15	11
V2	Nov '21	5	11	13
V2	Dec '21	5	10	12
V2	Jan '22	5	11	11
V2	Feb '22	5	7	9
V2	Feb '21	20	7	3
V2	Mar '21	20	5	1
V2	Apr '21	20	6	1
V2	May '21	20	4	2
V2	Jun '21	20	4	7
V2	Jul '21	20	5	18
V2	Aug '21	20	7	15
V2	Sep '21	20	6	9
V2	Oct '21	20	7	9
V2	Nov '21	20	6	11
V2	Dec '21	20	5	11
V2	Jan '22	20	5	9
V2	Feb '22	20	5	7
V3	Mar '21	-20	21	7
V3	Apr '21	-20	17	7
V3	May '21	-20	14	4
V3	Jun '21	-20	13	14
V3	Jul '21	-20	16	18
V3	Aug '21	-20	17	17
V3	Sep '21	-20	16	15
V3	Oct '21	-20	16	16
V3	Nov '21	-20	16	18
V3	Dec '21	-20	15	16
V3	Jan '22	-20	12	14
V3	Feb '22	-20	11	14
V3	Mar '21	1	13	12
V3	Apr '21	1	11	7
V3	May '21	1	9	4
V3	Jun '21	1	10	13
V3	Jul '21	1	12	17
V3	Aug '21	1	12	17
V3	Sep '21	1	12	15
V3	Oct '21	1	12	15
V3	Nov '21	1	13	16
V3	Dec '21	1	12	14
V3	Jan '22	1	10	14
V3	Feb '22	1	10	15
V3	Mar '21	5	12	12
V3	Apr '21	5	8	6
V3	May '21	5	7	5
V3	Jun '21	5	10	12
V3	Jul '21	5	10	17
V3	Aug '21	5	12	16
V3	Sep '21	5	11	13
V3	Oct '21	5	11	15
V3	Nov '21	5	11	17
V3	Dec '21	5	10	14
V3	Jan '22	5	8	13
V3	Feb '22	5	7	12
V3	Mar '21	20	5	4
V3	Apr '21	20	3	3
V3	May '21	20	2	2
V3	Jun '21	20	2	7
V3	Jul '21	20	4	16
V3	Aug '21	20	7	12
V3	Sep '21	20	3	11
V3	Oct '21	20	6	11
V3	Nov '21	20	5	13
V3	Dec '21	20	5	12
V3	Jan '22	20	4	6
V3	Feb '22	20	4	5
Average all samples			10.2778	7.24208
Standard error			6.65895	5.25527
