# Supplementary material for: Exposure of insects to current use pesticide residues in soil and vegetation along spatial and temporal distribution in agricultural sites
Source: Sci Rep. 2025 Jan 21;15:1817. doi: 10.1038/s41598-024-84811-4 (PMC11751026; doi:10.1038/s41598-024-84811-4)
Supplement: Supplementary file 3 — Supplementary Material 3 [file 41598_2024_84811_MOESM3_ESM.xlsx]

## Sheet: Sheet1
Table S11 Risk Quotient (RQ) values for collembola for all single topsoil samples. RQ was calulated by measured environmetnal concentraion / (no-observed effect concentration / assessment factopr of 10)). Na indicates missing toxicological endpoint values.
Crop type	Arable sites
Sample site	A1	A1	A1	A1	A1	A1	A1	A1	A1	A1	A1	A1	A1	A1	A1	A1	A1	A1	A1	A1	A1	A1	A1	A1	A1	A1	A1	A1	A1	A1	A1	A1	A1	A1	A1	A1	A1	A1	A1	A1	A1	A1	A1	A1	A1	A1	A1	A1	A1
Distance	-20	-20	-20	-20	-20	-20	-20	-20	-20	-20	-20	-20	-20	1	1	1	1	1	1	1	1	1	1	1	1	1	5	5	5	5	5	5	5	5	5	5	5	5	5	20	20	20	20	20	20	20	20	20	20
Month	Feb'21	Mar'21	Apr'21	May'21	Jun'21	Jul'21	Aug'21	Sep'21	Oct'21	Nov'21	Dec'21	Jan'22	Feb'22	Feb'21	Mar'21	Apr'21	May'21	Jun'21	Jul'21	Aug'21	Sep'21	Oct'21	Nov'21	Dec'21	Jan'22	Feb'22	Feb'21	Mar'21	Apr'21	May'21	Jun'21	Jul'21	Aug'21	Sep'21	Oct'21	Nov'21	Dec'21	Jan'22	Feb'22	Feb'21	Mar'21	Apr'21	May'21	Jun'21	Jul'21	Aug'21	Sep'21	Oct'21	Nov'21
Fungicides
Azoxystrobin	0.000127175	7.91366e-05	9.12975e-05	0.000116308	0.000211003	6.60813e-05	8.99749e-05	8.53354e-05	0.000258315	8.67326e-05	8.74287e-05	9.01976e-05	6.38112e-05	9.76294e-05	0.000126314	5.67024e-05	0.000140742	2.48963e-05	5.34151e-05	7.29046e-05	3.76101e-05	0.000100071	6.35337e-05	4.562e-05	4.09004e-05	5.0763e-05	0	0	0	0	0	0	0	0	0	0	0	0	0	0	0	0	0	0	0	0	0	0	0
Benalaxyl	na	na	na	na	na	na	na	na	na	na	na	na	na	na	na	na	na	na	na	na	na	na	na	na	na	na	na	na	na	na	na	na	na	na	na	na	na	na	na	na	na	na	na	na	na	na	na	na	na
Bixafen	0	0	0	0	0	0	0	0	0	0	0	0	0	0.000209988	0.000138101	0	0	0	0	0	0	0	0	0	0	0	0	0	0	0	0	0	0	0	0	0	0	0	0	0	0	0	0	0	0	0	0	0	0
Boscalid	7.66688e-05	8.47873e-05	3.98778e-05	7.72784e-05	9.58347e-05	3.19582e-05	4.44161e-05	4.30351e-05	9.05635e-05	0.000101886	5.04782e-05	4.90639e-05	2.80846e-05	2.86678e-05	2.61434e-05	2.03173e-05	3.62875e-05	1.4922e-05	2.77714e-05	2.276e-05	1.22691e-05	3.15657e-05	1.98113e-05	2.04155e-05	1.54028e-05	1.29271e-05	0	4.39442e-06	0	0	4.63634e-06	0	0	0	0	0	0	0	0	0	0	0	0	0	0	0	0	0	0
Cyazofamid	0	0	0	0	0	0	0	0	0	0	0	0	0	0	0	0	0	0	0	0	0	0	0	0	0	0	0	0	0	0	0	0	0	0	0	0	0	0	0	0	0	0	0	0	0	0	0	0	0
Cyflufenamid	0	0	0	0	0	0	0	0	0	0	0	0	0	0	0	0	0	0	0	0	0	0	0	0	0	0	0	0	0	0	0	0	0	0	0	0	0	0	0	0	0	0	0	0	0	0	0	0	0
Cymoxanil	0	0	0	0	0	0	0	0	0	0	0	0	0	0	0	0	0	0	0	0	0	0	0	0	0	0	0	0	0	0	0	0	0	0	0	0	0	0	0	0	0	0	0	0	0	0	0	0	0
Cyprodinil	0	0	0	0	0	0	0	0	0	0	0	0	0	0	0	0	0	0	0	0	0	0	0	0	0	0	0	0	0	0	0	0	0	0	0	0	0	0	0	0	0	0	0	0	0	0	0	0	0
Difenconazole	3.93181e-05	3.87503e-05	3.09484e-05	5.37871e-05	4.26997e-05	2.9424e-05	2.03433e-05	3.3259e-05	6.06026e-05	3.428e-05	4.278e-05	2.35517e-05	1.34516e-05	9.04256e-06	9.59305e-06	0	0	0	0	0	0	0	7.6464e-06	0	8.89822e-06	0	0	0	0	0	0	0	0	0	0	0	0	0	0	0	0	0	0	0	0	0	0	0	0
Dimethomorph	0	0	0	0	0	0	0	0	0	0	0	0	0	0	0	0	0	0	0	0	0	0	0	0	0	0	0	0	0	0	0	0	0	0	0	0	0	0	0	0	0	0	0	0	0	0	0	0	0
Dimoxystrobin	1.8328e-05	2.03814e-05	4.18315e-06	1.46585e-05	1.65239e-05	4.35572e-06	6.03718e-06	5.75544e-06	9.41305e-06	2.2555e-05	6.94874e-06	7.12229e-06	3.5395e-06	0	0	0	0	0	0	0	0	0	0	0	0	0	0	0	0	0	0	0	0	0	0	0	0	0	0	0	0	0	0	0	0	0	0	0	0
Epoxiconazole	0.246106	0.189223	0.535073	0.400695	0.856951	0.619256	0.269998	0.458876	0.524791	0.403956	0.618361	0.794261	0.285933	0.0809395	0.087181	0.103188	0.111692	0.0441366	0.129968	0.0453055	0.0535311	0.0782928	0.0499924	0.0399051	0.0367231	0.0288785	0.00663762	0.00833625	0.0122245	0.00951285	0.00878542	0	0.00701776	0.00959609	0.00626555	0.00920599	0	0	0	0	0	0	0	0	0	0	0	0	0
Fenpropimorph	0	0	0	0	0	0	0	0	0	0	0	0	0	0	0	0	0	0	0	0	0	0	0	0	0	0	0	0	0	0	0	0	0	0	0	0	0	0	0	0	0	0	0	0	0	0	0	0	0
Fluazinam	0	0	0	0	0	0	0	0	0	0	0	0	0	0	0	0	0	0	0	0	0	0	0	0	0	0	0	0	0	0	0	0	0	0	0	0	0	0	0	0	0	0	0	0	0	0	0	0	0
Fludioxonil	0	0	0	0	0	0.00134758	0	0	0	0	0	0	0	0	0	0	0	0	0	0	0	0	0	0	0	0	0	0	0	0	0	0	0	0	0	0	0	0	0	0	0	0	0	0	0	0	0	0	0
Fluopicolid	0	0	0	0	0	0	0	0	0	0	0	0	0	0	0	0	0	0	0	0	0	0	0	0	0	0	0	0	0	0	0	0	0	0	0	0	0	0	0	0	0	0	0	0	0	0	0	0	0
Fluopyram	0	0	0	0	0	0	0	0	7.38471e-06	0	0	0	0	6.44265e-06	7.47087e-06	6.17375e-06	9.27624e-06	0	1.96353e-05	7.35374e-06	0	1.12817e-05	8.63995e-06	0	4.46142e-06	0	3.61561e-06	0	6.49486e-06	4.39467e-06	7.67316e-06	0	0	8.16495e-06	0	5.92442e-06	0	1.15992e-05	0	3.57196e-06	5.53347e-06	2.96174e-05	5.94549e-06	1.02816e-05	0	9.59259e-06	0	0	0
Iprovalicarb	0	0	0	0	0	0	0	0	0	0	0	0	0	0	0	0	0	0	0	0	0	0	0	0	0	0	0	0	0	0	0	0	0	0	0	0	0	0	0	0	0	0	0	0	0	0	0	0	0
Kresoxim methyl	na	na	na	na	na	na	na	na	na	na	na	na	na	na	na	na	na	na	na	na	na	na	na	na	na	na	na	na	na	na	na	na	na	na	na	na	na	na	na	na	na	na	na	na	na	na	na	na	na
Mandipropamid	0	0	0	0	0	0	0	0	0	0	0	0	0	0	0	0	0	0	0	0	0	0	0	0	0	0	0	0	0	0	0	0	0	0	0	0	0	0	0	0	0	0	0	0	0	0	0	0	0
Metalaxyl	0	0	0	0	0	0	0	0	0	0	0	0	0	0	0	0	0	0	0	0	0	0	0	0	0	0	0	0	0	0	0	0	0	0	0	0	0	0	0	0	0	0	0	0	0	0	0	0	0
Metconazole	0	0	0	0	0.00106452	0.000491882	5.60333e-05	7.94276e-05	3.7894e-05	0	0	0	0	0	0	0	0	0	0	0	0	0	0	0	0	0	0	0	0	0	0	0	0	0	0	0	0	0	0	0	0	0	0	0	0	0	0	0	0
Metrafenone	0.000671979	0.000432929	0.00134479	0.00101928	0.000315287	0.000644097	0.000201668	0.000439189	0.00063358	0.000484295	0.000280865	0.000719485	0.000868201	0.000118061	0.000120627	6.83795e-05	9.344e-05	0	0	0	5.4745e-05	5.04134e-05	0	0	0	0	0	0	0	0	0	5.50055e-05	0	0	0	0	0	0	0	0	0	0	0	0	0	0	0	0	0
Myclobutanil	0	0	0	0	0	0	0	0	0	0	0	0	0	0	0	0	0	0	0	0	0	0	0	0	0	0	0	0	0	0	0	0	0	0	0	0	0	0	0	0	0	0	0	0	0	0	0	0	0
Paclobutrazol	0	0	0	0	0	0	0	0	0	0	0	0	0	0	0	0	0	0	0	0	0	0	0	0	0	0	0	0	0	0	0	0	0	0	0	0	0	0	0	0	0	0	0	0	0	0	0	0	0
Penconazole	0	0	0	0	0	0	0	0	0	0	0	0	0	0	0	0	0	0	0	0	0	0	0	0	0	0	0	0	0	0	0	0	0	0	0	0	0	0	0	0	0	0	0	0	0	0	0	0	0
Pencycuron	0	0	0	0	0	0	0	0	0	0	0	0	0	0	0	0	0	0	0	0	0	0	0	0	0	0	0	0	0	0	0	0	0	0	0	0	0	0	0	0	0	0	0	0	0	0	0	0	0
Picoxystrobin	0	0	0	0	0	0	0	0	0	0	0	0	0	0	0	0	0	0	0	0	0	0	0	0	0	0	0	0	0	0	0	0	0	0	0	0	0	0	0	0	0	0	0	0	0	0	0	0	0
Prochloraz	0	0	0	0	0	0	0	0	0	0	0	0	0	0	0	0	0	0	0	0	0	0	0	0	0	0	0	0	0	0	0	0	0	0	0	0	0	0	0	0	0	0	0	0	0	0	0	0	0
Propamocarb	0	0	0	0	0	0	0	0	0	0	0	0	0	0	0	0	0	0	0	0	0	0	0	0	0	0	0	0	0	0	0	0	0	0	0	0	0	0	0	0	0	0	0	0	0	0	0	0	0
Proquinazid	0	0	0	0.000200339	7.51065e-05	1.68976e-05	6.02316e-06	9.05778e-06	4.27696e-06	0	0	0	0	0	0	0	0	0	0	0	0	0	0	0	0	0	0	0	0	0	0	0	0	0	0	0	0	0	0	0	0	0	0	0	0	0	0	0	0
Prothioconazole	0	0	0	0	0	0	0	0	0	0	0	0	0	0	0	0	0	0	0	0	0	0	0	0	0	0	0	0	0	0	0	0	0	0	0	0	0	0	0	0	0	0	0	0	0	0	0	0	0
Pyraclostrobin	0.000149096	8.08733e-05	0.000326009	0.000320871	8.17562e-05	0.000138867	4.67875e-05	0.000162525	0.000174855	0.000170511	8.38826e-05	0.000192163	0.00029597	0	0	0	3.58854e-05	0	0	0	5.68535e-05	0	0	0	0	0	0	0	0	0	0	0	0	0	0	0	0	0	0	0	0	0	0	0	0	0	0	0	0
Pyrimethanil	0	0	0	0	0	0	0	0	0	0	0	0	0	0	0	0	0	0	0	0	0	0	0	0	0	0	0	0	0	0	0	0	0	0	0	0	0	0	0	0	0	0	0	0	0	0	0	0	0
Spiroxamine	0.000102784	5.20123e-05	7.44151e-05	0.0131209	0.0133828	0.00558894	0.00192881	0.00103806	0.00016575	0.000136937	0	7.58125e-05	4.74192e-05	6.68776e-05	4.94242e-05	0	0.0131209	8.95e-05	7.4375e-05	7.18856e-05	8.0875e-05	6.28125e-05	9.51875e-05	0	8.09375e-05	4.65727e-05	2.1375e-05	1.89375e-05	0	4.4375e-05	7.84375e-05	1.9875e-05	4.0375e-05	3.25e-05	4.61875e-05	6.625e-05	0	5.69375e-05	2.72309e-05	1.46875e-05	0	0	1.7125e-05	4.9625e-05	2.15625e-05	5.35625e-05	0.000129062	3.05625e-05	3.5125e-05
Tebuconazole	3.82464e-05	5.30313e-05	0	7.21199e-05	5.2432e-05	1.74792e-05	0	4.13166e-05	3.36928e-05	4.01615e-05	6.5744e-05	2.0456e-05	1.2208e-05	0	0	0	0	0	0	0	0	0	0	0	0	0	0	0	0	0	0	0	0	0	0	0	0	0	0	0	0	0	0	0	0	0	0	0	0
Trifloxystrobin	0	0	0	0	0	0	0	0	0	0	0	0	0	0	0	0	0	0	0	0	0	0	0	0	0	0	0	0	0	0	0	0	0	0	0	0	0	0	0	0	0	0	0	0	0	0	0	0	0
Herbicides
2,4-D	na	na	na	na	na	na	na	na	na	na	na	na	na	na	na	na	na	na	na	na	na	na	na	na	na	na	na	na	na	na	na	na	na	na	na	na	na	na	na	na	na	na	na	na	na	na	na	na	na
Aminopyralid	0	0	0	0	0	0	0	0	0	0	0	0	0	0	0	0	0	0	0	0	0	0	0	0	0	0	0	0	0	0	0	0	0	0	0	0	0	0	0	0	0	0	0	0	0	0	0	0	0
Bentazone	0	0	0	0	0	0	0	0	0	0	0	0	0	0	0	0	0	0	0	0	0	0	0	0	0	0	0	0	0	0	0	0	0	0	0	0	0	0	0	0	0	0	0	0	0	0	0	0	0
Bromoxynil	0	0	0	0	0	0	0	0	0	0	0	0	0	0	0	0	0	0	0	0	0	0	0	0	0	0	0	0	0	0	0	0	0	0	0	0	0	0	0	0	0	0	0	0	0	0	0	0	0
Carfentrazone-ethyl	0	0	0	0	0	0	0	0	0	0	0	0	0	0	0	0	0	0	0	0	0	0	0	0	0	0	0	0	0	0	0	0	0	0	0	0	0	0	0	0	0	0	0	0	0	0	0	0	0
Chloridazon	0.000499347	0.000347347	0.000515871	0.000574747	0.00114574	0.000349167	0.000351694	0.000466983	0.00115282	0.000399914	0.000325644	0.000130142	0.000276541	0.000449993	0.000251434	0.000354555	0.000388293	0.000507773	0.000327092	0.000309728	0.000322966	0.000448128	0.000285764	0.000327418	0.000291606	0	0	0	0	0	0	0	0	0	0	0	0	0	0	0	0	0	0	0	0	0	0	0	0
Chlortoluron	0	0	0	0	0	0	0	0	0	0	0	0	0	0	0	0	0	0	0	0	0	0	0	0	0	0	0	0	0	0	0	0	0	0	0	0	0	0	0	0	0	0	0	0	0	0	0	0	0
Clomazone	8.37721e-05	0.000140507	0	0.000118017	0	0	0	0	0	0.000129528	0	0	0	0	0	0	0	0	0	0	0	0	0	0	0	0	0	0	0	0	0	0	0	0	0	0	0	0	0	0	0	0	0	0	0	0	0	0	0
Diflufenican	4.55602e-06	1.97385e-06	6.84358e-06	7.67512e-06	1.12866e-06	4.77658e-06	1.52688e-06	5.0104e-06	3.67542e-06	3.70737e-06	3.11353e-06	4.67821e-06	8.59999e-06	9.15334e-07	2.4121e-06	1.41894e-06	1.42891e-06	0	9.84143e-07	5.60572e-07	1.17933e-06	1.00167e-06	8.97535e-07	6.701e-07	1.02688e-06	5.60605e-07	0	3.51031e-06	0	6.72679e-07	0	0	0	2.48781e-07	0	0	5.20817e-07	7.87555e-07	0	0	0	0	0	0	0	0	0	0	0
Dimethenamid-P	0.000128242	0.00012074	0.000125976	0.000155271	0.000221654	0.000124359	0.000102461	0.000131157	0.000163401	0.000282199	0.000685066	0.000910375	0.000318647	7.45558e-05	4.80873e-05	5.85424e-05	5.63151e-05	0	6.11262e-05	0	5.05904e-05	5.55834e-05	3.49512e-05	5.10427e-05	0	0	0	0	0	0	0	0	0	0	0	0	0	0	0	0	0	0	0	0	0	0	0	0	0
Ethofumesate	0.000556672	0.000640247	0.000630542	0.00119997	0.00154723	0.000486323	0.000453113	0.000463487	0.000881977	0.000988301	0.00241798	0.00299102	0.00100751	0.000681579	0.000429824	0	0	0	0	0	0	0	0	0	0	0	0	0	0	0	0	0	0	0	0	0	0	0	0	0	0	0	0	0	0	0	0	0	0
Flazasulfuron	0	0	0	0	0	0	0	0	0	0	0	0	0	0	0	0	0	0	0	0	0	0	0	0	0	0	0	0	0	0	0	0	0	0	0	0	0	0	0	0	0	0	0	0	0	0	0	0	0
Florasulam	0	0	0	0	0	0	0	0	0	0	0	0	0	0	0	0	0	0	0	0	0	0	0	0	0	0	0	0	0	0	0	0	0	0	0	0	0	0	0	0	0	0	0	0	0	0	0	0	0
Flufenacet	0.000144837	4.16448e-05	6.78406e-05	6.89662e-05	6.70177e-05	8.87318e-05	4.19095e-05	6.61447e-05	0.000116509	0.00010474	3.83198e-05	3.67049e-05	5.54211e-05	0.000139419	6.30926e-05	3.42623e-05	0.000216667	0	0	2.92564e-05	3.18554e-05	7.73897e-05	5.93536e-05	0	0	0	0	2.22058e-05	0	0	0	0	0	0	0	0	0	0	0	0	0	0	0	0	0	0	0	0	0
Fluroxypyr	0	0	0	0	0	0	0	0	0	0	0	0	0	0	0	0	0	0	0	0	0	0	0	0	0	0	0	0	0	0	0	0	0	0	0	0	0	0	0	0	0	0	0	0	0	0	0	0	0
Flurtamone	0	0	0	0	0	0	0	0	1.52447e-06	0	0	0	1.15295e-06	0	0	0	0	0	0	0	0	0	0	0	0	0	0	2.32963e-06	0	0	0	0	0	0	0	0	0	0	0	0	0	0	0	0	0	0	0	0	0
Isoproturon	5.28339e-05	4.47729e-05	7.76127e-05	7.38135e-05	9.64926e-05	3.5526e-05	6.35463e-05	0	7.90009e-05	0.000126498	0	0	0	4.97929e-05	0	0	5.02274e-05	0	0	0	0	3.39105e-05	0	0	0	0	0	0	0	0	0	0	0	0	0	0	0	0	0	0	0	0	0	0	0	0	0	0	0
Lenacil	0	0	0	0	0	0	0	0	0	0	0	0	0	0	0	0	0	0	0	0	0	0	0	0	0	0	0	0	0	0	0	0	0	0	0	0	0	0	0	0	0	0	0	0	0	0	0	0	0
MCPA	0	0	0	0	0	0	0	0	0	0	0	0	0	0	0	0	0	0	0	0	0	0	0	0	0	0	0	0	0	0	0	0	0	0	0	0	0	0	0	0	0	0	0	0	0	0	0	0	0
Mecoprop	0	0	0	0	0	0	0	0	0	0	0	0	0	0	0	0	0	0	0	0	0	0	0	0	0	0	0	0	0	0	0	0	0	0	0	0	0	0	0	0	0	0	0	0	0	0	0	0	0
Metamitron	0.000388411	0.000267713	0.000364365	0.00127149	0.00226303	0.000660772	0.000484463	0.000104188	0.000802103	0.000671155	0.00158423	0.0013401	0.000733214	0.000298581	0	0.000225531	0.000260025	0	0	0	0	0	0	0	0	0	0	0	0	0	0	0	0	0	0	0	0	0	0	0	0	0	0	0	0	0	0	0	0
Metazachlor	0	0	0	0	0	0	0	0	0	0	0	0	8.0116e-05	0	0	0	0	0	0	0	0	0	0	0	0	0	0	0	0	0	0	0	0	0	0	0	0	0	0	0	0	0	0	0	0	0	0	0	0
Metobromuron	0	0	0	0	0	0	0	0	0	0	0	0	0	7.40413e-05	0	0	0	0	0	0	0	0	0	0	0	0	0	0	0	0	0	0	0	0	0	0	0	0	0	0	0	0	0	0	0	0	0	0	0
Metolachlor-S	0	0	0	0	0	0	0	0	0	0	0	0	0	0	0	0	0	0	0	0	0	0	0	0	0	0	0	0	0	0	0	0	0	0	0	0	0	0	0	0	0	0	0	0	0	0	0	0	0
Metsulfuron-methyl	0	0	0	0	0	0	0	0	0	0	0	0	0	0	0	0	0	0	0	0	0	0	0	0	0	0	0	0	0	0	0	0	0	0	0	0	0	0	0	0	0	0	0	0	0	0	0	0	0
Napropamide	0	0	0	0	0	0	0	0	0	0	0	0	0	0	0	0	0	0	0	0	0	0	0	0	0	0	0	0	0	0	0	0	0	0	0	0	0	0	0	0	0	0	0	0	0	0	0	0	0
Pendimethalin	0.000117151	7.763e-05	0.000139412	0.000151834	0.000139685	0.000109809	9.0475e-05	8.03014e-05	0.000117998	0.000223804	0.000163332	0.000128796	0	7.90137e-05	5.57418e-05	0.000118264	0	0	5.87331e-05	4.96995e-05	3.6974e-05	7.20047e-05	4.62662e-05	0	7.87705e-05	0	0	0	0	0	0	0	0	0	0	0	0	0	0	0	0	0	0	0	0	0	0	0	0
Picloram	0	0	0	0	0	0	0	0	0	0	0	0	0	0	0	0	0	0	0	0	0	0	0	0	0	0	0	0	0	0	0	0	0	0	0	0	0	0	0	0	0	0	0	0	0	0	0	0	0
Propaquizafop	0	0	0	0	0	0	0	0	0	0	0	0	0	0	0	0	0	0	0	0	0	0	0	0	0	0	0	0	0	0	0	0	0	0	0	0	0	0	0	0	0	0	0	0	0	0	0	0	0
Propyzamide	0	0	0	0	0	0	0	0	0	0	0	0	0	0	0	0	0	0	0	0	0	0	0	0	0	0	0	0	0	0	0	0	0	0	0	0	0	0	0	0	0	0	0	0	0	0	0	0	0
Prosulfocarb	0	0	0	0	0	0	0	0	0	0	0	0	0	0	0	0	0	0	0	0	0	0	0	0	0	0	0	0	0	0	0	0	0	0	0	0	0	0	0	0	0	0	0	0	0	0	0	0	0
Quinmerac	0	0	0	0	0	0	0	0	0	0	0	0	0	0	0	0	0	0	0	0	0	0	0	0	0	0	0	0	0	0	0	0	0	0	0	0	0	0	0	0	0	0	0	0	0	0	0	0	0
Quizalofop	0	0	0	0	0	0	0	0	0	0	0	0	0	0	0	0	0	0	0	0	0	0	0	0	0	0	0	0	0	0	0	0	0	0	0	0	0	0	0	0	0	0	0	0	0	0	0	0	0
Terbuthylazine	0.000284187	0.000227766	0.000246848	0.000262814	0.000497578	0.000310071	0.000230423	0.000233074	0.000377995	0.000280968	0.000199258	0.000151418	0.000120677	0.00032019	0.000217581	0.000111339	0.000562658	0.000482257	8.8108e-05	0.000158863	9.80534e-05	0.000272705	0.00016094	6.49084e-05	4.5258e-05	5.7402e-05	0	0	0	0	0	0	0	0	0	0	0	0	0	0	0	0	0	0	0	0	0	0	0
Tribenuron-methyl	0	0	0	0	0	0	0	0	0	0	0	0	0	0	0	0	0	0	0	0	0	0	0	0	0	0	0	0	0	0	0	0	0	0	0	0	0	0	0	0	0	0	0	0	0	0	0	0	0
Tritosulfuron	0	0	0	0	0	0	0	0	0	0	0	0	0	0	0	0	0	0	0	0	0	0	0	0	0	0	0	0	0	0	0	0	0	0	0	0	0	0	0	0	0	0	0	0	0	0	0	0	0
Insecticides
Acetamiprid	0	0	0	0	0	0	0	0	0	0	0	0	0	0	0	0	0	0	0	0	0	0	0	0	0	0	0	0	0	0	0	0	0	0	0	0	0	0	0	0	0	0	0	0	0	0	0	0	0
Chlorantraniliprole	0.0191666	0.0148881	0.0110777	0.015173	0.0343605	0.00669744	0.010059	0.014778	0.0386004	0.0145067	0.0152284	0.00968865	0.0137851	0.0427802	0.0354649	0.0280661	0.075624	0.0553962	0	0.0386868	0.0375361	0.0424899	0.0260329	0.0328659	0.0276073	0.0186025	0	0	0	0	0	0	0	0	0	0	0	0	0	0	0	0	0	0	0	0	0	0	0
Clothianidin	0.0700037	0	0.0658476	0	0.110509	0	0	0	0.136574	0.0664717	0	0	0	0	0	0	0	0	0	0	0	0	0	0	0	0	0	0	0	0	0	0	0	0	0	0	0	0	0	0	0	0	0	0	0	0	0	0	0
Cyantraniliprole	0	0	0	0	0	0	0	0	0	0	0	0	0	0	0	0	0	0	0	0	0	0	0	0	0	0	0	0	0	0	0	0	0	0	0	0	0	0	0	0	0	0	0	0	0	0	0	0	0
Dimethoate	0	0	0	0	0	0	0	0	0	0	0	0	0	0	0	0	0	0	0	0	0	0	0	0	0	0	0	0	0	0	0	0	0	0	0	0	0	0	0	0	0	0	0	0	0	0	0	0	0
Etofenprox	0	0	0	0	0	0	0	0	0	0	0	0	0	0	0	0	0	0	0	0	0	0	0	0	0	0	0	0	0	0	0	0	0	0	0	0	0	0	0	0	0	0	0	0	0	0	0	0	0
Fenoxycarb	0	0	0	0	0	0	0	0	0	0	0	0	0	0	0	0	0	0	0	0	0	0	0	0	0	0	0	0	0	0	0	0	0	0	0	0	0	0	0	0	0	0	0	0	0	0	0	0	0
Fenpyroximate	0	0	0	0	0	0	0	0	0	0	0	0	0	0	0	0	0	0	0	0	0	0	0	0	0	0	0	0	0	0	0	0	0	0	0	0	0	0	0	0	0	0	0	0	0	0	0	0	0
Flonicamid	0	0	0	0	0	0	0	0	0	0	0	0	0	0	0	0	0	0	0	0	0	0	0	0	0	0	0	0	0	0	0	0	0	0	0	0	0	0	0	0	0	0	0	0	0	0	0	0	0
Flupyradifurone	0	0	0	0	0	0	0	0	0	0	0	0	0	0	0	0	0	0	0	0	0	0	0	0	0	0	0	0	0	0	0	0	0	0	0	0	0	0	0	0	0	0	0	0	0	0	0	0	0
Hexythiazox	0	0	0	0	0	0	0	0	0	0	0	0	0	0	0	0	0	0	0	0	0	0	0	0	0	0	0	0	0	0	0	0	0	0	0	0	0	0	0	0	0	0	0	0	0	0	0	0	0
Imidacloprid	0	0	0	0	1.27442	0	0	0	0	0	0	0	0	0	0	0	0	0	0	0	0	0	0	0	0	0	0	0	0	0	0	0	0	0	0	0	0	0	0	0	0	0	0	0	0	0	0	0	0
Indoxacarb	0	0	0	0	0	0	0	0	0	0	0	0	0	0	0	0	0	0	0	0	0	0	0	0	0	0	0	0	0	0	0	0	0	0	0	0	0	0	0	0	0	0	0	0	0	0	0	0	0
Methiocarb	0	0	0	0	0	0	0	0	0	0	0	0	0	0	0	0	0	0	0	0	0	0	0	0	0	0	0	0	0	0	0	0	0	0	0	0	0	0	0	0	0	0	0	0	0	0	0	0	0
Pirimicarb	9.89318e-06	1.37875e-05	0	2.36364e-05	3.09705e-05	1.36749e-05	3.71653e-05	1.35752e-05	1.97673e-05	0.000173345	0.000392817	0.000505375	0.000236942	7.2588e-06	6.18977e-06	1.20119e-05	2.36364e-05	0	1.85383e-05	0	0	0	0	0	0	0	0	0	0	0	0	0	0	0	0	0	0	0	0	0	0	0	0	0	0	0	0	0	0
Pymetrozine	0	0	0	0	0	0	0	0	0	0	0	0	0	0	0	0	0	0	0	0	0	0	0	0	0	0	0	0	0	0	0	0	0	0	0	0	0	0	0	0	0	0	0	0	0	0	0	0	0
Spinosad D	0	0	0	0	0	0	0	0	0	0	0	0	0	0	0	0	0	0	0	0	0	0	0	0	0	0	0	0	0	0	0	0	0	0	0	0	0	0	0	0	0	0	0	0	0	0	0	0	0
Sulfoxaflor	0	0	0	0	0	0	0	0	0	0	0	0	0	0	0	0	0	0	0	0	0	0	0	0	0	0	0	0	0	0	0	0	0	0	0	0	0	0	0	0	0	0	0	0	0	0	0	0	0
Tebufenozide	0	0	0	0	0	0	0	0	0	0	0	0	0	0	0	0	0	0	0	0	0	0	0	0	0	0	0	0	0	0	0	0	0	0	0	0	0	0	0	0	0	0	0	0	0	0	0	0	0
Thiacloprid	0	0	0	0	0	0	0	0	0	0	0	0	0	0	0	0	0	0	0	0	0	0	0	0	0	0	0	0	0	0	0	0	0	0	0	0	0	0	0	0	0	0	0	0	0	0	0	0	0
Thiamethoxam	0	0	0	0	0	0	0	0	0.00241907	0	0.0188229	0	0	0	0	0	0	0	0	0	0	0	0	0	0	0	0	0	0	0	0	0	0	0	0	0	0	0	0	0	0	0	0	0	0	0	0	0	0
[truncated: 420 more columns]
