# Supplementary material for: Exposure of insects to current use pesticide residues in soil and vegetation along spatial and temporal distribution in agricultural sites
Source: Sci Rep. 2025 Jan 21;15:1817. doi: 10.1038/s41598-024-84811-4 (PMC11751026; doi:10.1038/s41598-024-84811-4)
Supplement: Supplementary file 4 — Supplementary Material 4 [file 41598_2024_84811_MOESM4_ESM.xlsx]

## Sheet: Sheet1
Table 12 Risk Quotient (RQ) values for earthworms for all single topsoil samples. RQ was calulated by measured environmetnal concentraion / (no-observed effect concentration / assessment factopr of 10)). Na indicates missing toxicological endpoint values.
Crop type	Arable sites
Sample site	A1	A1	A1	A1	A1	A1	A1	A1	A1	A1	A1	A1	A1	A1	A1	A1	A1	A1	A1	A1	A1	A1	A1	A1	A1	A1	A1	A1	A1	A1	A1	A1	A1	A1	A1	A1	A1	A1	A1	A1	A1	A1	A1	A1	A1	A1	A1	A1	A1
Distance	-20	-20	-20	-20	-20	-20	-20	-20	-20	-20	-20	-20	-20	1	1	1	1	1	1	1	1	1	1	1	1	1	5	5	5	5	5	5	5	5	5	5	5	5	5	20	20	20	20	20	20	20	20	20	20
Month	Feb'21	Mar'21	Apr'21	May'21	Jun'21	Jul'21	Aug'21	Sep'21	Oct'21	Nov'21	Dec'21	Jan'22	Feb'22	Feb'21	Mar'21	Apr'21	May'21	Jun'21	Jul'21	Aug'21	Sep'21	Oct'21	Nov'21	Dec'21	Jan'22	Feb'22	Feb'21	Mar'21	Apr'21	May'21	Jun'21	Jul'21	Aug'21	Sep'21	Oct'21	Nov'21	Dec'21	Jan'22	Feb'22	Feb'21	Mar'21	Apr'21	May'21	Jun'21	Jul'21	Aug'21	Sep'21	Oct'21	Nov'21
Fungicides
Azoxystrobin	0.00105979	0.000659472	0.000760812	0.000969237	0.00175836	0.000550677	0.000749791	0.000711128	0.00215262	0.000722772	0.000728573	0.000751647	0.00053176	0.000813578	0.00105262	0.00047252	0.00117285	0.000207469	0.000445125	0.000607539	0.000313417	0.000833929	0.000529448	0.000380167	0.000340836	0.000423025	0	0	0	0	0	0	0	0	0	0	0	0	0	0	0	0	0	0	0	0	0	0	0
Benalaxyl	0	0	0	0	0	0	0	0	0	0	0	0	0	0	0	0	0	0	0	0	0	0	0	0	0	0	0	0	0	0	0	0	0	0	0	0	0	0	0	0	0	0	0	0	0	0	0	0	0
Bixafen	0	0	0	0	0	0	0	0	0	0	0	0	0	1.6253e-05	1.0689e-05	0	0	0	0	0	0	0	0	0	0	0	0	0	0	0	0	0	0	0	0	0	0	0	0	0	0	0	0	0	0	0	0	0	0
Boscalid	0.000153338	0.000169575	7.97556e-05	0.000154557	0.000191669	6.39163e-05	8.88322e-05	8.60702e-05	0.000181127	0.000203771	0.000100956	9.81278e-05	5.61691e-05	5.73356e-05	5.22868e-05	4.06347e-05	7.25751e-05	2.9844e-05	5.55429e-05	4.552e-05	2.45381e-05	6.31315e-05	3.96226e-05	4.0831e-05	3.08055e-05	2.58543e-05	0	8.78885e-06	0	0	9.27269e-06	0	0	0	0	0	0	0	0	0	0	0	0	0	0	0	0	0	0
Cyazofamid	0	0	0	0	0	0	0	0	0	0	0	0	0	0	0	0	0	0	0	0	0	0	0	0	0	0	0	0	0	0	0	0	0	0	0	0	0	0	0	0	0	0	0	0	0	0	0	0	0
Cyflufenamid	0	0	0	0	0	0	0	0	0	0	0	0	0	0	0	0	0	0	0	0	0	0	0	0	0	0	0	0	0	0	0	0	0	0	0	0	0	0	0	0	0	0	0	0	0	0	0	0	0
Cymoxanil	0	0	0	0	0	0	0	0	0	0	0	0	0	0	0	0	0	0	0	0	0	0	0	0	0	0	0	0	0	0	0	0	0	0	0	0	0	0	0	0	0	0	0	0	0	0	0	0	0
Cyprodinil	0	0	0	0	0	0	0	0	0	0	0	0	0	0	0	0	0	0	0	0	0	0	0	0	0	0	0	0	0	0	0	0	0	0	0	0	0	0	0	0	0	0	0	0	0	0	0	0	0
Difenconazole	0.0982952	0.0968758	0.0773711	0.134468	0.106749	0.07356	0.0508583	0.0831475	0.151507	0.0857	0.10695	0.0588793	0.0336289	0.0226064	0.0239826	0	0	0	0	0	0	0	0.019116	0	0.0222456	0	0	0	0	0	0	0	0	0	0	0	0	0	0	0	0	0	0	0	0	0	0	0	0
Dimethomorph	0	0	0	0	0	0	0	0	0	0	0	0	0	0	0	0	0	0	0	0	0	0	0	0	0	0	0	0	0	0	0	0	0	0	0	0	0	0	0	0	0	0	0	0	0	0	0	0	0
Dimoxystrobin	0.205932	0.229004	0.0470017	0.164703	0.185661	0.0489407	0.0678334	0.0646679	0.105765	0.253427	0.0780757	0.0800258	0.0397696	0	0	0	0	0	0	0	0	0	0	0	0	0	0	0	0	0	0	0	0	0	0	0	0	0	0	0	0	0	0	0	0	0	0	0	0
Epoxiconazole	0.0375995	0.0289091	0.0817472	0.0612174	0.130923	0.0946086	0.0412497	0.0701061	0.0801764	0.0617155	0.0944719	0.121345	0.0436842	0.0123658	0.0133193	0.0157648	0.0170641	0.00674309	0.0198562	0.00692167	0.00817836	0.0119614	0.00763773	0.00609661	0.00561047	0.004412	0.00101408	0.00127359	0.00186764	0.00145335	0.00134222	0	0.00107216	0.00146607	0.000957237	0.00140647	0	0	0	0	0	0	0	0	0	0	0	0	0
Fenpropimorph	0	0	0	0.000501355	0.000553962	0	0	0	0	0	0	0	0	0	0	0	0	0	0	0	0	0	0	0	0	0	0	0	0	0	0	0	0	0	0	0	0	0	0	0	0	0	0	0	0	0	0	0	0
Fluazinam	0	0	0	0	0	0	0	0	0	0	0	0	0	0	0	0	0	0	0	0	0	0	0	0	0	0	0	0	0	0	0	0	0	0	0	0	0	0	0	0	0	0	0	0	0	0	0	0	0
Fludioxonil	0	0	0	0	0	0.000970256	0	0	0	0	0	0	0	0	0	0	0	0	0	0	0	0	0	0	0	0	0	0	0	0	0	0	0	0	0	0	0	0	0	0	0	0	0	0	0	0	0	0	0
Fluopicolid	0	0	0	0	0	0	0	0	0	0	0	0	0	0	0	0	0	0	0	0	0	0	0	0	0	0	0	0	0	0	0	0	0	0	0	0	0	0	0	0	0	0	0	0	0	0	0	0	0
Fluopyram	0	0	0	0	0	0	0	0	6.71219e-05	0	0	0	0	5.85593e-05	6.79051e-05	5.61152e-05	8.43147e-05	0	0.000178471	6.68404e-05	0	0.000102543	7.85313e-05	0	4.05513e-05	0	3.28634e-05	0	5.90338e-05	3.99445e-05	6.97438e-05	0	0	7.42138e-05	0	5.38489e-05	0	0.000105429	0	3.24667e-05	5.02954e-05	0.000269202	5.40404e-05	9.34529e-05	0	8.71901e-05	0	0	0
Iprovalicarb	0	0	0	0	0	0	0	0	0	0	0	0	0	0	0	0	0	0	0	0	0	0	0	0	0	0	0	0	0	0	0	0	0	0	0	0	0	0	0	0	0	0	0	0	0	0	0	0	0
Kresoxim methyl	0	0	0	0	0	0	0	0	0	0	0	0	0	0	0	0	0	0	0	0	0	0	0	0	0	0	0	0	0	0	0	0	0	0	0	0	0	0	0	0	0	0	0	0	0	0	0	0	0
Mandipropamid	0	0	0	0	0	0	0	0	0	0	0	0	0	0	0	0	0	0	0	0	0	0	0	0	0	0	0	0	0	0	0	0	0	0	0	0	0	0	0	0	0	0	0	0	0	0	0	0	0
Metalaxyl	0	0	0	0	0	0	0	0	0	0	0	0	0	0	0	0	0	0	0	0	0	0	0	0	0	0	0	0	0	0	0	0	0	0	0	0	0	0	0	0	0	0	0	0	0	0	0	0	0
Metconazole	0	0	0	0	0.00851615	0.00393506	0.000448266	0.000635421	0.000303152	0	0	0	0	0	0	0	0	0	0	0	0	0	0	0	0	0	0	0	0	0	0	0	0	0	0	0	0	0	0	0	0	0	0	0	0	0	0	0	0
Metrafenone	0.0512179	0.0329977	0.102499	0.0776889	0.024031	0.0490927	0.015371	0.0334748	0.0482912	0.0369127	0.0214074	0.0548388	0.0661738	0.00899854	0.00919416	0.00521185	0.00712195	0	0	0	0.00417264	0.00384249	0	0	0	0	0	0	0	0	0	0.0041925	0	0	0	0	0	0	0	0	0	0	0	0	0	0	0	0	0
Myclobutanil	0	0	0	0	0	0	0	0	0	0	0	0	0	0	0	0	0	0	0	0	0	0	0	0	0	0	0	0	0	0	0	0	0	0	0	0	0	0	0	0	0	0	0	0	0	0	0	0	0
Paclobutrazol	0	0	0	0	0	0	0	0	0	0	0	0	0	0	0	0	0	0	0	0	0	0	0	0	0	0	0	0	0	0	0	0	0	0	0	0	0	0	0	0	0	0	0	0	0	0	0	0	0
Penconazole	0	0	0	0	0	0	0	0	0	0	0	0	0	0	0	0	0	0	0	0	0	0	0	0	0	0	0	0	0	0	0	0	0	0	0	0	0	0	0	0	0	0	0	0	0	0	0	0	0
Pencycuron	0	0	0	0	0	0	0	0	0	0	0	0	0	0	0	0	0	0	0	0	0	0	0	0	0	0	0	0	0	0	0	0	0	0	0	0	0	0	0	0	0	0	0	0	0	0	0	0	0
Picoxystrobin	0	0	0	0	0	0	0	0	0	0	0	0	0	0	0	0	0	0	0	0	0	0	0	0	0	0	0	0	0	0	0	0	0	0	0	0	0	0	0	0	0	0	0	0	0	0	0	0	0
Prochloraz	0	0	0	0	0	0	0	0	0	0	0	0	0	0	0	0	0	0	0	0	0	0	0	0	0	0	0	0	0	0	0	0	0	0	0	0	0	0	0	0	0	0	0	0	0	0	0	0	0
Propamocarb	na	na	na	na	na	na	na	na	na	na	na	na	na	na	na	na	na	na	na	na	na	na	na	na	na	na	na	na	na	na	na	na	na	na	na	na	na	na	na	na	na	na	na	na	na	na	na	na	na
Proquinazid	0	0	0	0.00121463	0.000455361	0.000102448	3.65176e-05	5.49161e-05	2.59306e-05	0	0	0	0	0	0	0	0	0	0	0	0	0	0	0	0	0	0	0	0	0	0	0	0	0	0	0	0	0	0	0	0	0	0	0	0	0	0	0	0
Prothioconazole	0	0	0	0	0	0	0	0	0	0	0	0	0	0	0	0	0	0	0	0	0	0	0	0	0	0	0	0	0	0	0	0	0	0	0	0	0	0	0	0	0	0	0	0	0	0	0	0	0
Pyraclostrobin	0.00015426	8.36742e-05	0.000337299	0.000331983	8.45876e-05	0.000143676	4.84078e-05	0.000168154	0.000180911	0.000176416	8.67877e-05	0.000198818	0.00030622	0	0	0	3.71282e-05	0	0	0	5.88224e-05	0	0	0	0	0	0	0	0	0	0	0	0	0	0	0	0	0	0	0	0	0	0	0	0	0	0	0	0
Pyrimethanil	0	0	0	0	0	0	0	0	0	0	0	0	0	0	0	0	0	0	0	0	0	0	0	0	0	0	0	0	0	0	0	0	0	0	0	0	0	0	0	0	0	0	0	0	0	0	0	0	0
Spiroxamine	0.000657817	0.000332878	0.000476257	0.0839736	0.08565	0.0357692	0.0123444	0.0066436	0.0010608	0.0008764	0	0.0004852	0.000303483	0.000428016	0.000316315	0	0.0839736	0.0005728	0.000476	0.000460068	0.0005176	0.000402	0.0006092	0	0.000518	0.000298066	0.0001368	0.0001212	0	0.000284	0.000502	0.0001272	0.0002584	0.000208	0.0002956	0.000424	0	0.0003644	0.000174278	9.4e-05	0	0	0.0001096	0.0003176	0.000138	0.0003428	0.000826	0.0001956	0.0002248
Tebuconazole	0.000956159	0.00132578	0	0.001803	0.0013108	0.000436981	0	0.00103292	0.00084232	0.00100404	0.0016436	0.0005114	0.0003052	0	0	0	0	0	0	0	0	0	0	0	0	0	0	0	0	0	0	0	0	0	0	0	0	0	0	0	0	0	0	0	0	0	0	0	0
Trifloxystrobin	0	0	0	0	0	0	0	0	0	0	0	0	0	0	0	0	0	0	0	0	0	0	0	0	0	0	0	0	0	0	0	0	0	0	0	0	0	0	0	0	0	0	0	0	0	0	0	0	0
Herbicides
2,4-D	na	na	na	na	na	na	na	na	na	na	na	na	na	na	na	na	na	na	na	na	na	na	na	na	na	na	na	na	na	na	na	na	na	na	na	na	na	na	na	na	na	na	na	na	na	na	na	na	na
Aminopyralid	0	0	0	0	0	0	0	0	0	0	0	0	0	0	0	0	0	0	0	0	0	0	0	0	0	0	0	0	0	0	0	0	0	0	0	0	0	0	0	0	0	0	0	0	0	0	0	0	0
Bentazone	0	0	0	0	0	0	0	0	0	0	0	0	0	0	0	0	0	0	0	0	0	0	0	0	0	0	0	0	0	0	0	0	0	0	0	0	0	0	0	0	0	0	0	0	0	0	0	0	0
Bromoxynil	0	0	0	0	0	0	0	0	0	0	0	0	0	0	0	0	0	0	0	0	0	0	0	0	0	0	0	0	0	0	0	0	0	0	0	0	0	0	0	0	0	0	0	0	0	0	0	0	0
Carfentrazone-ethyl	0	0	0	0	0	0	0	0	0	0	0	0	0	0	0	0	0	0	0	0	0	0	0	0	0	0	0	0	0	0	0	0	0	0	0	0	0	0	0	0	0	0	0	0	0	0	0	0	0
Chloridazon	0.000572585	0.000398291	0.000591532	0.000659044	0.00131378	0.000400378	0.000403276	0.000535474	0.0013219	0.000458569	0.000373405	0.00014923	0.000317101	0.000515993	0.000288311	0.000406556	0.000445243	0.000582247	0.000375066	0.000355155	0.000370335	0.000513854	0.000327676	0.00037544	0.000334375	0	0	0	0	0	0	0	0	0	0	0	0	0	0	0	0	0	0	0	0	0	0	0	0
Chlortoluron	0	0	0	0	0	0	0	0	0	0	0	0	0	0	0	0	0	0	0	0	0	0	0	0	0	0	0	0	0	0	0	0	0	0	0	0	0	0	0	0	0	0	0	0	0	0	0	0	0
Clomazone	0.00118328	0.00198466	0	0.00166699	0	0	0	0	0	0.00182959	0	0	0	0	0	0	0	0	0	0	0	0	0	0	0	0	0	0	0	0	0	0	0	0	0	0	0	0	0	0	0	0	0	0	0	0	0	0	0
Diflufenican	0.0118646	0.00514022	0.0178218	0.0199873	0.00293921	0.012439	0.00397625	0.0130479	0.0095714	0.00965462	0.00810815	0.0121828	0.0223958	0.00238368	0.00628151	0.00369515	0.00372112	0	0.00256287	0.00145982	0.00307118	0.00260851	0.00233733	0.00174505	0.00267417	0.00145991	0	0.00914142	0	0.00175177	0	0	0	0.000647866	0	0	0.00135629	0.00205092	0	0	0	0	0	0	0	0	0	0	0
Dimethenamid-P	6.31111e-05	5.94193e-05	6.19961e-05	7.64131e-05	0.000109082	6.12005e-05	5.04238e-05	6.45459e-05	8.0414e-05	0.000138878	0.000337139	0.000448019	0.000156814	3.66909e-05	2.3665e-05	2.88102e-05	2.77141e-05	0	3.00818e-05	0	2.48969e-05	2.7354e-05	1.72004e-05	2.51194e-05	0	0	0	0	0	0	0	0	0	0	0	0	0	0	0	0	0	0	0	0	0	0	0	0	0
Ethofumesate	0.00168135	0.00193378	0.00190447	0.00362434	0.0046732	0.00146887	0.00136857	0.0013999	0.00266389	0.00298503	0.00730319	0.00903395	0.00304306	0.00205862	0.00129823	0	0	0	0	0	0	0	0	0	0	0	0	0	0	0	0	0	0	0	0	0	0	0	0	0	0	0	0	0	0	0	0	0	0
Flazasulfuron	0	0	0	0	0	0	0	0	0	0	0	0	0	0	0	0	0	0	0	0	0	0	0	0	0	0	0	0	0	0	0	0	0	0	0	0	0	0	0	0	0	0	0	0	0	0	0	0	0
Florasulam	0	0	0	0	0	0	0	0	0	0	0	0	0	0	0	0	0	0	0	0	0	0	0	0	0	0	0	0	0	0	0	0	0	0	0	0	0	0	0	0	0	0	0	0	0	0	0	0	0
Flufenacet	0.00380198	0.00109318	0.00178081	0.00181036	0.00175922	0.00232921	0.00110012	0.0017363	0.00305837	0.00274944	0.0010059	0.000963505	0.0014548	0.00365975	0.00165618	0.000899386	0.00568751	0	0	0.000767982	0.000836203	0.00203148	0.00155803	0	0	0	0	0.000582902	0	0	0	0	0	0	0	0	0	0	0	0	0	0	0	0	0	0	0	0	0
Fluroxypyr	0	0	0	0	0	0	0	0	0	0	0	0	0	0	0	0	0	0	0	0	0	0	0	0	0	0	0	0	0	0	0	0	0	0	0	0	0	0	0	0	0	0	0	0	0	0	0	0	0
Flurtamone	0	0	0	0	0	0	0	0	1.60471e-05	0	0	0	1.21364e-05	0	0	0	0	0	0	0	0	0	0	0	0	0	0	2.45224e-05	0	0	0	0	0	0	0	0	0	0	0	0	0	0	0	0	0	0	0	0	0
Isoproturon	1.28386e-05	1.08798e-05	1.88599e-05	1.79367e-05	2.34477e-05	8.63283e-06	1.54417e-05	0	1.91972e-05	3.0739e-05	0	0	0	1.20997e-05	0	0	1.22053e-05	0	0	0	0	8.24024e-06	0	0	0	0	0	0	0	0	0	0	0	0	0	0	0	0	0	0	0	0	0	0	0	0	0	0	0
Lenacil	0	0	0	0	0	0	0	0	0	0	0	0	0	0	0	0	0	0	0	0	0	0	0	0	0	0	0	0	0	0	0	0	0	0	0	0	0	0	0	0	0	0	0	0	0	0	0	0	0
MCPA	0	0	0	0	0	0	0	0	0	0	0	0	0	0	0	0	0	0	0	0	0	0	0	0	0	0	0	0	0	0	0	0	0	0	0	0	0	0	0	0	0	0	0	0	0	0	0	0	0
Mecoprop	0	0	0	0	0	0	0	0	0	0	0	0	0	0	0	0	0	0	0	0	0	0	0	0	0	0	0	0	0	0	0	0	0	0	0	0	0	0	0	0	0	0	0	0	0	0	0	0	0
Metamitron	0.000310729	0.00021417	0.000291492	0.0010172	0.00181042	0.000528618	0.00038757	8.33507e-05	0.000641682	0.000536924	0.00126738	0.00107208	0.000586571	0.000238865	0	0.000180425	0.00020802	0	0	0	0	0	0	0	0	0	0	0	0	0	0	0	0	0	0	0	0	0	0	0	0	0	0	0	0	0	0	0	0
Metazachlor	0	0	0	0	0	0	0	0	0	0	0	0	0.00328475	0	0	0	0	0	0	0	0	0	0	0	0	0	0	0	0	0	0	0	0	0	0	0	0	0	0	0	0	0	0	0	0	0	0	0	0
Metobromuron	0	0	0	0	0	0	0	0	0	0	0	0	0	0.000751853	0	0	0	0	0	0	0	0	0	0	0	0	0	0	0	0	0	0	0	0	0	0	0	0	0	0	0	0	0	0	0	0	0	0	0
Metolachlor-S	0	0	0	0	2.94463e-06	0	0	0	0	0	0	0	0	0	0	0	0	5.0909e-05	0	0	0	0	0	0	0	0	0	0	0	0	0	0	0	0	0	0	0	0	0	0	0	0	0	0	0	0	0	0	0
Metsulfuron-methyl	0	0	0	0	0	0	0	0	0	0	0	0	0	0	0	0	0	0	0	0	0	0	0	0	0	0	0	0	0	0	0	0	0	0	0	0	0	0	0	0	0	0	0	0	0	0	0	0	0
Napropamide	0.000152216	0.000195056	7.55942e-05	0.000256117	0.000166659	9.85287e-05	0.000109591	0.000143596	0.000112281	0.0002086	0.000250796	0.000123253	8.47531e-05	0	0	0	0	0	0	0	0	0	0	0	0	0	0	0	0	0	0	0	0	0	0	0	0	0	0	0	0	0	0	0	0	0	0	0	0
Pendimethalin	0.000675936	0.00044791	0.000804382	0.000876054	0.000805956	0.000633575	0.000522023	0.000463324	0.000680825	0.00129131	0.000942396	0.000743127	0	0.000455894	0.000321619	0.00068236	0	0	0.000338879	0.000286756	0.000213333	0.000415453	0.000266947	0	0.000454491	0	0	0	0	0	0	0	0	0	0	0	0	0	0	0	0	0	0	0	0	0	0	0	0
Picloram	0	0	0	0	0	0	0	0	0	0	0	0	0	0	0	0	0	0	0	0	0	0	0	0	0	0	0	0	0	0	0	0	0	0	0	0	0	0	0	0	0	0	0	0	0	0	0	0	0
Propaquizafop	0	0	0	0	0	0	0	0	0	0	0	0	0	0	0	0	0	0	0	0	0	0	0	0	0	0	0	0	0	0	0	0	0	0	0	0	0	0	0	0	0	0	0	0	0	0	0	0	0
Propyzamide	0	0	0	0	0	0	0	0	0	0	0	0	0	0	0	0	0	0	0	0	0	0	0	0	0	0	0	0	0	0	0	0	0	0	0	0	0	0	0	0	0	0	0	0	0	0	0	0	0
Prosulfocarb	0.0020517	0.0012654	0.00373929	0	0	0.00100279	0.00147358	0.00160579	0.00335953	0.00188722	0	0	0	0.00199653	0.00128033	0	0	0	0	0	0	0.00205461	0.00167853	0	0	0	0	0	0	0	0	0	0	0	0	0	0	0	0	0	0	0	0	0	0	0	0	0	0
Quinmerac	0	0	0	0	0	0	0	0	0	0	0	0	0	0	0	0	0	0	0	0	0	0	0	0	0	0	0	0	0	0	0	0	0	0	0	0	0	0	0	0	0	0	0	0	0	0	0	0	0
Quizalofop	0	0	0	0	0	0	0	0	0	0	0	0	0	0	0	0	0	0	0	0	0	0	0	0	0	0	0	0	0	0	0	0	0	0	0	0	0	0	0	0	0	0	0	0	0	0	0	0	0
Terbuthylazine	0.00423171	0.00339158	0.00367571	0.00391346	0.00740924	0.00461714	0.00343114	0.00347062	0.00562857	0.00418378	0.00296707	0.00225471	0.00179696	0.00476782	0.00323991	0.00165791	0.00837832	0.00718111	0.00131198	0.00236556	0.00146008	0.00406075	0.00239649	0.000966526	0.000673919	0.000854751	0	0	0	0	0	0	0	0	0	0	0	0	0	0	0	0	0	0	0	0	0	0	0
Tribenuron-methyl	na	na	na	na	na	na	na	na	na	na	na	na	na	na	na	na	na	na	na	na	na	na	na	na	na	na	na	na	na	na	na	na	na	na	na	na	na	na	na	na	na	na	na	na	na	na	na	na	na
Tritosulfuron	0	0	0.0274235	0	0	0	0	0	0	0	0	0	0	0	0	0	0	0	0	0	0	0	0	0	0	0	0	0	0	0	0	0	0	0	0	0	0	0	0	0	0	0	0	0	0	0	0	0	0
Insecticides
Acetamiprid	0	0	0	0	0	0	0	0	0	0	0	0	0	0	0	0	0	0	0	0	0	0	0	0	0	0	0	0	0	0	0	0	0	0	0	0	0	0	0	0	0	0	0	0	0	0	0	0	0
Chlorantraniliprole	2.13571e-05	1.65896e-05	1.23437e-05	1.6907e-05	3.82874e-05	7.46286e-06	1.12086e-05	1.64669e-05	4.30118e-05	1.61646e-05	1.69688e-05	1.07959e-05	1.53605e-05	4.76694e-05	3.9518e-05	3.12736e-05	8.42667e-05	6.17272e-05	0	4.31082e-05	4.18259e-05	4.73459e-05	2.90081e-05	3.6622e-05	3.07624e-05	2.07285e-05	0	0	0	0	0	0	0	0	0	0	0	0	0	0	0	0	0	0	0	0	0	0	0
Clothianidin	0.00260414	0	0.00244953	0	0.00411093	0	0	0	0.00508056	0.00247275	0	0	0	0	0	0	0	0	0	0	0	0	0	0	0	0	0	0	0	0	0	0	0	0	0	0	0	0	0	0	0	0	0	0	0	0	0	0	0
Cyantraniliprole	0	0	0	0	0	0	0	0	0	0	0	0	0	0	0	0	0	0	0	0	0	0	0	0	0	0	0	0	0	0	0	0	0	0	0	0	0	0	0	0	0	0	0	0	0	0	0	0	0
Dimethoate	0	0	0	0	0	0	0	0	0	0	0	0	0	0	0	0	0	0	0	0	0	0	0	0	0	0	0	0	0	0	0	0	0	0	0	0	0	0	0	0	0	0	0	0	0	0	0	0	0
Etofenprox	0	0	0	0	0	0	0	0	0	0	0	0	0	0	0	0	0	0	0	0	0	0	0	0	0	0	0	0	0	0	0	0	0	0	0	0	0	0	0	0	0	0	0	0	0	0	0	0	0
Fenoxycarb	0	0	0	0	0	0	0	0	0	0	0	0	0	0	0	0	0	0	0	0	0	0	0	0	0	0	0	0	0	0	0	0	0	0	0	0	0	0	0	0	0	0	0	0	0	0	0	0	0
Fenpyroximate	0	0	0	0	0	0	0	0	0	0	0	0	0	0	0	0	0	0	0	0	0	0	0	0	0	0	0	0	0	0	0	0	0	0	0	0	0	0	0	0	0	0	0	0	0	0	0	0	0
Flonicamid	0	0	0	0	0	0	0	0	0	0	0	0	0	0	0	0	0	0	0	0	0	0	0	0	0	0	0	0	0	0	0	0	0	0	0	0	0	0	0	0	0	0	0	0	0	0	0	0	0
Flupyradifurone	0	0	0	0	0	0	0	0	0	0	0	0	0	0	0	0	0	0	0	0	0	0	0	0	0	0	0	0	0	0	0	0	0	0	0	0	0	0	0	0	0	0	0	0	0	0	0	0	0
Hexythiazox	0	0	0	0	0	0	0	0	0	0	0	0	0	0	0	0	0	0	0	0	0	0	0	0	0	0	0	0	0	0	0	0	0	0	0	0	0	0	0	0	0	0	0	0	0	0	0	0	0
Imidacloprid	0	0	0	0	0.0315026	0	0	0	0	0	0	0	0	0	0	0	0	0	0	0	0	0	0	0	0	0	0	0	0	0	0	0	0	0	0	0	0	0	0	0	0	0	0	0	0	0	0	0	0
Indoxacarb	0	0	0	0	0	0	0	0	0	0	0	0	0	0	0	0	0	0	0	0	0	0	0	0	0	0	0	0	0	0	0	0	0	0	0	0	0	0	0	0	0	0	0	0	0	0	0	0	0
Methiocarb	0	0	0	0	0	0	0	0	0	0	0	0	0	0	0	0	0	0	0	0	0	0	0	0	0	0	0	0	0	0	0	0	0	0	0	0	0	0	0	0	0	0	0	0	0	0	0	0	0
Pirimicarb	0.0059794	0.00833309	0	0.0142857	0.0187184	0.00826504	0.0224625	0.00820479	0.0119473	0.104769	0.237417	0.305447	0.143206	0.00438719	0.00374107	0.00725993	0.0142857	0	0.0112045	0	0	0	0	0	0	0	0	0	0	0	0	0	0	0	0	0	0	0	0	0	0	0	0	0	0	0	0	0	0
Pymetrozine	0	0	0	0	0	0	0	0	0	0	0	0	0	0	0	0	0	0	0	0	0	0	0	0	0	0	0	0	0	0	0	0	0	0	0	0	0	0	0	0	0	0	0	0	0	0	0	0	0
Spinosad D	na	na	na	na	na	na	na	na	na	na	na	na	na	na	na	na	na	na	na	na	na	na	na	na	na	na	na	na	na	na	na	na	na	na	na	na	na	na	na	na	na	na	na	na	na	na	na	na	na
Sulfoxaflor	0	0	0	0	0	0	0	0	0	0	0	0	0	0	0	0	0	0	0	0	0	0	0	0	0	0	0	0	0	0	0	0	0	0	0	0	0	0	0	0	0	0	0	0	0	0	0	0	0
Tebufenozide	0	0	0	0	0	0	0	0	0	0	0	0	0	0	0	0	0	0	0	0	0	0	0	0	0	0	0	0	0	0	0	0	0	0	0	0	0	0	0	0	0	0	0	0	0	0	0	0	0
Thiacloprid	0	0	0	0	0	0	0	0	0	0	0	0	0	0	0	0	0	0	0	0	0	0	0	0	0	0	0	0	0	0	0	0	0	0	0	0	0	0	0	0	0	0	0	0	0	0	0	0	0
Thiamethoxam	0	0	0	0	0	0	0	0	0.000154023	0	0.00119846	0	0	0	0	0	0	0	0	0	0	0	0	0	0	0	0	0	0	0	0	0	0	0	0	0	0	0	0	0	0	0	0	0	0	0	0	0	0
[truncated: 423 more columns]
