# Supplementary material for: Exposure of insects to current use pesticide residues in soil and vegetation along spatial and temporal distribution in agricultural sites
Source: Sci Rep. 2025 Jan 21;15:1817. doi: 10.1038/s41598-024-84811-4 (PMC11751026; doi:10.1038/s41598-024-84811-4)
Supplement: Supplementary file 5 — Supplementary Material 5 [file 41598_2024_84811_MOESM5_ESM.xlsx]

## Sheet: Sheet1
Table S14 Hazard Quotiens (HQ) values for wild bees for all single topsoil samples. HQ was calculated by (matrix exposure (2.23 g) * measured envrionmental concentration [ng/g] )/ (honey bee LD50/10). Na indicates missing toxicological endpoint values.
Crop type	Arable sites
Sample site	A1	A1	A1	A1	A1	A1	A1	A1	A1	A1	A1	A1	A1	A1	A1	A1	A1	A1	A1	A1	A1	A1	A1	A1	A1	A1	A1	A1	A1	A1	A1	A1	A1	A1	A1	A1	A1	A1	A1	A1	A1	A1	A1	A1	A1	A1	A1	A1	A1
Distance	-20	-20	-20	-20	-20	-20	-20	-20	-20	-20	-20	-20	-20	1	1	1	1	1	1	1	1	1	1	1	1	1	5	5	5	5	5	5	5	5	5	5	5	5	5	20	20	20	20	20	20	20	20	20	20
Month	Feb'21	Mar'21	Apr'21	May'21	Jun'21	Jul'21	Aug'21	Sep'21	Oct'21	Nov'21	Dec'21	Jan'22	Feb'22	Feb'21	Mar'21	Apr'21	May'21	Jun'21	Jul'21	Aug'21	Sep'21	Oct'21	Nov'21	Dec'21	Jan'22	Feb'22	Feb'21	Mar'21	Apr'21	May'21	Jun'21	Jul'21	Aug'21	Sep'21	Oct'21	Nov'21	Dec'21	Jan'22	Feb'22	Feb'21	Mar'21	Apr'21	May'21	Jun'21	Jul'21	Aug'21	Sep'21	Oct'21	Nov'21
Fungicides
Azoxystrobin	3.545e-05	2.20593e-05	2.54492e-05	3.2421e-05	5.88172e-05	1.84202e-05	2.50805e-05	2.37872e-05	7.20052e-05	2.41767e-05	2.43708e-05	2.51426e-05	1.77874e-05	2.72142e-05	3.52101e-05	1.58058e-05	3.92318e-05	6.93983e-06	1.48894e-05	2.03222e-05	1.04838e-05	2.78949e-05	1.771e-05	1.27166e-05	1.1401e-05	1.41502e-05	0	0	0	0	0	0	0	0	0	0	0	0	0	0	0	0	0	0	0	0	0	0	0
Benalaxyl	0	0	0	0	0	0	0	0	0	0	0	0	0	0	0	0	0	0	0	0	0	0	0	0	0	0	0	0	0	0	0	0	0	0	0	0	0	0	0	0	0	0	0	0	0	0	0	0	0
Bixafen	0	0	0	0	0	0	0	0	0	0	0	0	0	2.98552e-05	1.96346e-05	0	0	0	0	0	0	0	0	0	0	0	0	0	0	0	0	0	0	0	0	0	0	0	0	0	0	0	0	0	0	0	0	0	0
Boscalid	0.000854857	0.000945379	0.000444637	0.000861655	0.00106856	0.000356333	0.00049524	0.000479841	0.00100978	0.00113602	0.000562832	0.000547063	0.000313143	0.000319646	0.000291499	0.000226538	0.000404606	0.00016638	0.000309652	0.000253774	0.0001368	0.000351958	0.000220896	0.000227633	0.000171741	0.000144137	0	4.89978e-05	0	0	5.16952e-05	0	0	0	0	0	0	0	0	0	0	0	0	0	0	0	0	0	0
Cyazofamid	0	0	0	0	0	0	0	0	0	0	0	0	0	0	0	0	0	0	0	0	0	0	0	0	0	0	0	0	0	0	0	0	0	0	0	0	0	0	0	0	0	0	0	0	0	0	0	0	0
Cyflufenamid	0	0	0	0	0	0	0	0	0	0	0	0	0	0	0	0	0	0	0	0	0	0	0	0	0	0	0	0	0	0	0	0	0	0	0	0	0	0	0	0	0	0	0	0	0	0	0	0	0
Cymoxanil	0	0	0	0	0	0	0	0	0	0	0	0	0	0	0	0	0	0	0	0	0	0	0	0	0	0	0	0	0	0	0	0	0	0	0	0	0	0	0	0	0	0	0	0	0	0	0	0	0
Cyprodinil	0	0	0	0	0	0	0	0	0	0	0	0	0	0	0	0	0	0	0	0	0	0	0	0	0	0	0	0	0	0	0	0	0	0	0	0	0	0	0	0	0	0	0	0	0	0	0	0	0
Difenconazole	0.000438397	0.000432066	0.000345075	0.000599726	0.000476102	0.000328078	0.000226828	0.000370838	0.000675719	0.000382222	0.000476997	0.000262602	0.000149985	0.000100825	0.000106963	0	0	0	0	0	0	0	8.52574e-05	0	9.92152e-05	0	0	0	0	0	0	0	0	0	0	0	0	0	0	0	0	0	0	0	0	0	0	0	0
Dimethomorph	0	0	0	0	0	0	0	0	0	0	0	0	0	0	0	0	0	0	0	0	0	0	0	0	0	0	0	0	0	0	0	0	0	0	0	0	0	0	0	0	0	0	0	0	0	0	0	0	0
Dimoxystrobin	0.000408714	0.000454505	9.32843e-05	0.000326885	0.000368482	9.71326e-05	0.000134629	0.000128346	0.000209911	0.000502977	0.000154957	0.000158827	7.89308e-05	0	0	0	0	0	0	0	0	0	0	0	0	0	0	0	0	0	0	0	0	0	0	0	0	0	0	0	0	0	0	0	0	0	0	0	0
Epoxiconazole	0.00271664	0.00208874	0.0059064	0.00442308	0.00945945	0.00683566	0.00298037	0.00506531	0.0057929	0.00445907	0.00682578	0.00876745	0.00315627	0.000893451	0.000962348	0.00113904	0.00123291	0.000487201	0.00143465	0.000500104	0.000590903	0.000864235	0.000551841	0.000440492	0.000405368	0.000318776	7.32694e-05	9.20197e-05	0.00013494	0.000105008	9.69779e-05	0	7.74655e-05	0.000105926	6.91623e-05	0.00010162	0	0	0	0	0	0	0	0	0	0	0	0	0
Fenpropimorph	0	0	0	5.2547e-05	5.80607e-05	0	0	0	0	0	0	0	0	0	0	0	0	0	0	0	0	0	0	0	0	0	0	0	0	0	0	0	0	0	0	0	0	0	0	0	0	0	0	0	0	0	0	0	0
Fluazinam	0	0	0	0	0	0	0	0	0	0	0	0	0	0	0	0	0	0	0	0	0	0	0	0	0	0	0	0	0	0	0	0	0	0	0	0	0	0	0	0	0	0	0	0	0	0	0	0	0
Fludioxonil	0	0	0	0	0	0.000432734	0	0	0	0	0	0	0	0	0	0	0	0	0	0	0	0	0	0	0	0	0	0	0	0	0	0	0	0	0	0	0	0	0	0	0	0	0	0	0	0	0	0	0
Fluopicolid	0	0	0	0	0	0	0	0	0	0	0	0	0	0	0	0	0	0	0	0	0	0	0	0	0	0	0	0	0	0	0	0	0	0	0	0	0	0	0	0	0	0	0	0	0	0	0	0	0
Fluopyram	0	0	0	0	0	0	0	0	1.70937e-05	0	0	0	0	1.49131e-05	1.72931e-05	1.42906e-05	2.14721e-05	0	4.54506e-05	1.7022e-05	0	2.61141e-05	1.99992e-05	0	1.0327e-05	0	8.3692e-06	0	1.50339e-05	1.01725e-05	1.77614e-05	0	0	1.88997e-05	0	1.37135e-05	0	2.68492e-05	0	8.26816e-06	1.28085e-05	6.85567e-05	1.37623e-05	2.37993e-05	0	2.22043e-05	0	0	0
Iprovalicarb	0	0	0	0	0	0	0	0	0	0	0	0	0	0	0	0	0	0	0	0	0	0	0	0	0	0	0	0	0	0	0	0	0	0	0	0	0	0	0	0	0	0	0	0	0	0	0	0	0
Kresoxim methyl	0	0	0	0	0	0	0	0	0	0	0	0	0	0	0	0	0	0	0	0	0	0	0	0	0	0	0	0	0	0	0	0	0	0	0	0	0	0	0	0	0	0	0	0	0	0	0	0	0
Mandipropamid	0	0	0	0	0	0	0	0	0	0	0	0	0	0	0	0	0	0	0	0	0	0	0	0	0	0	0	0	0	0	0	0	0	0	0	0	0	0	0	0	0	0	0	0	0	0	0	0	0
Metalaxyl	0	0	0	0	0	0	0	0	0	0	0	0	0	0	0	0	0	0	0	0	0	0	0	0	0	0	0	0	0	0	0	0	0	0	0	0	0	0	0	0	0	0	0	0	0	0	0	0	0
Metconazole	0	0	0	0	0.0037982	0.00175504	0.000199927	0.000283398	0.000135206	0	0	0	0	0	0	0	0	0	0	0	0	0	0	0	0	0	0	0	0	0	0	0	0	0	0	0	0	0	0	0	0	0	0	0	0	0	0	0	0
Metrafenone	0.000561942	0.000362037	0.00112458	0.000852371	0.000263659	0.000538626	0.000168645	0.000367272	0.000529831	0.000404992	0.000234873	0.000601669	0.000726033	9.87284e-05	0.000100875	5.71823e-05	7.81392e-05	0	0	0	4.57805e-05	4.21582e-05	0	0	0	0	0	0	0	0	0	4.59984e-05	0	0	0	0	0	0	0	0	0	0	0	0	0	0	0	0	0
Myclobutanil	0	0	0	0	0	0	0	0	0	0	0	0	0	0	0	0	0	0	0	0	0	0	0	0	0	0	0	0	0	0	0	0	0	0	0	0	0	0	0	0	0	0	0	0	0	0	0	0	0
Paclobutrazol	0	0	0	0	0	0	0	0	0	0	0	0	0	0	0	0	0	0	0	0	0	0	0	0	0	0	0	0	0	0	0	0	0	0	0	0	0	0	0	0	0	0	0	0	0	0	0	0	0
Penconazole	0	0	0	0	0	0	0	0	0	0	0	0	0	0	0	0	0	0	0	0	0	0	0	0	0	0	0	0	0	0	0	0	0	0	0	0	0	0	0	0	0	0	0	0	0	0	0	0	0
Pencycuron	0	0	0	0	0	0	0	0	0	0	0	0	0	0	0	0	0	0	0	0	0	0	0	0	0	0	0	0	0	0	0	0	0	0	0	0	0	0	0	0	0	0	0	0	0	0	0	0	0
Picoxystrobin	0	0	0	0	0	0	0	0	0	0	0	0	0	0	0	0	0	0	0	0	0	0	0	0	0	0	0	0	0	0	0	0	0	0	0	0	0	0	0	0	0	0	0	0	0	0	0	0	0
Prochloraz	0	0	0	0	0	0	0	0	0	0	0	0	0	0	0	0	0	0	0	0	0	0	0	0	0	0	0	0	0	0	0	0	0	0	0	0	0	0	0	0	0	0	0	0	0	0	0	0	0
Propamocarb	0	0	0	0	0	0	0	0	0	0	0	0	0	0	0	0	0	0	0	0	0	0	0	0	0	0	0	0	0	0	0	0	0	0	0	0	0	0	0	0	0	0	0	0	0	0	0	0	0
Proquinazid	0	0	0	0.000699842	0.000262369	5.90283e-05	2.10406e-05	3.16414e-05	1.49407e-05	0	0	0	0	0	0	0	0	0	0	0	0	0	0	0	0	0	0	0	0	0	0	0	0	0	0	0	0	0	0	0	0	0	0	0	0	0	0	0	0
Prothioconazole	0	0	0	0	0	0	0	0	0	0	0	0	0	0	0	0	0	0	0	0	0	0	0	0	0	0	0	0	0	0	0	0	0	0	0	0	0	0	0	0	0	0	0	0	0	0	0	0	0
Pyraclostrobin	7.94637e-05	4.31031e-05	0.000173753	0.000171015	4.35736e-05	7.4012e-05	2.49363e-05	8.66211e-05	9.31925e-05	9.08771e-05	4.47069e-05	0.000102417	0.000157743	0	0	0	1.91259e-05	0	0	0	3.03012e-05	0	0	0	0	0	0	0	0	0	0	0	0	0	0	0	0	0	0	0	0	0	0	0	0	0	0	0	0
Pyrimethanil	0	0	0	0	0	0	0	0	0	0	0	0	0	0	0	0	0	0	0	0	0	0	0	0	0	0	0	0	0	0	0	0	0	0	0	0	0	0	0	0	0	0	0	0	0	0	0	0	0
Spiroxamine	3.66733e-05	1.8558e-05	2.65513e-05	0.00468153	0.00477499	0.00199413	0.0006882	0.000370381	5.91396e-05	4.88593e-05	0	2.70499e-05	1.69192e-05	2.38619e-05	1.76346e-05	0	0.00468153	3.19336e-05	2.6537e-05	2.56488e-05	2.88562e-05	2.24115e-05	3.39629e-05	0	2.88785e-05	1.66172e-05	7.6266e-06	6.7569e-06	0	1.5833e-05	2.79865e-05	7.0914e-06	1.44058e-05	1.1596e-05	1.64797e-05	2.3638e-05	0	2.03153e-05	9.71597e-06	5.2405e-06	0	0	6.1102e-06	1.77062e-05	7.6935e-06	1.91111e-05	4.60495e-05	1.09047e-05	1.25326e-05
Tebuconazole	0.000106612	0.000147825	0	0.000201034	0.000146154	4.87234e-05	0	0.00011517	9.39187e-05	0.00011195	0.000183261	5.70211e-05	3.40298e-05	0	0	0	0	0	0	0	0	0	0	0	0	0	0	0	0	0	0	0	0	0	0	0	0	0	0	0	0	0	0	0	0	0	0	0	0
Trifloxystrobin	0	0	0	0	0	0	0	0	0	0	0	0	0	0	0	0	0	0	0	0	0	0	0	0	0	0	0	0	0	0	0	0	0	0	0	0	0	0	0	0	0	0	0	0	0	0	0	0	0
Herbicides
2,4-D	0	0	0	0	0	0	0	0	0	0	0	0	0	0	0	0	0	0	0	0	0	0	0	0	0	0	0	0	0	0	0	0	0	0	0	0	0	0	0	0	0	0	0	0	0	0	0	0	0
Aminopyralid	0	0	0	0	0	0	0	0	0	0	0	0	0	0	0	0	0	0	0	0	0	0	0	0	0	0	0	0	0	0	0	0	0	0	0	0	0	0	0	0	0	0	0	0	0	0	0	0	0
Bentazone	0	0	0	0	0	0	0	0	0	0	0	0	0	0	0	0	0	0	0	0	0	0	0	0	0	0	0	0	0	0	0	0	0	0	0	0	0	0	0	0	0	0	0	0	0	0	0	0	0
Bromoxynil	0	0	0	0	0	0	0	0	0	0	0	0	0	0	0	0	0	0	0	0	0	0	0	0	0	0	0	0	0	0	0	0	0	0	0	0	0	0	0	0	0	0	0	0	0	0	0	0	0
Carfentrazone-ethyl	0	0	0	0	0	0	0	0	0	0	0	0	0	0	0	0	0	0	0	0	0	0	0	0	0	0	0	0	0	0	0	0	0	0	0	0	0	0	0	0	0	0	0	0	0	0	0	0	0
Chloridazon	9.56692e-05	6.65476e-05	9.88349e-05	0.000110115	0.00021951	6.68964e-05	6.73806e-05	8.94685e-05	0.000220866	7.6619e-05	6.23896e-05	2.49337e-05	5.29821e-05	8.62135e-05	4.81719e-05	6.79286e-05	7.43924e-05	9.72835e-05	6.2667e-05	5.93403e-05	6.18766e-05	8.58562e-05	5.47491e-05	6.27295e-05	5.58683e-05	0	0	0	0	0	0	0	0	0	0	0	0	0	0	0	0	0	0	0	0	0	0	0	0
Chlortoluron	0	0	0	0	0	0	0	0	0	0	0	0	0	0	0	0	0	0	0	0	0	0	0	0	0	0	0	0	0	0	0	0	0	0	0	0	0	0	0	0	0	0	0	0	0	0	0	0	0
Clomazone	2.11097e-05	3.54064e-05	0	2.97391e-05	0	0	0	0	0	3.26399e-05	0	0	0	0	0	0	0	0	0	0	0	0	0	0	0	0	0	0	0	0	0	0	0	0	0	0	0	0	0	0	0	0	0	0	0	0	0	0	0
Diflufenican	0.000253998	0.000110042	0.00038153	0.000427888	6.29227e-05	0.000266295	8.51235e-05	0.00027933	0.000204904	0.000206686	0.000173579	0.00026081	0.00047945	5.10299e-05	0.000134475	7.91058e-05	7.96617e-05	0	5.4866e-05	3.12519e-05	6.57478e-05	5.58429e-05	5.00376e-05	3.73581e-05	5.72486e-05	3.12537e-05	0	0.0001957	0	3.75018e-05	0	0	0	1.38695e-05	0	0	2.90356e-05	4.39062e-05	0	0	0	0	0	0	0	0	0	0	0
Dimethenamid-P	7.14947e-05	6.73125e-05	7.02316e-05	8.65639e-05	0.000123572	6.93303e-05	5.71221e-05	7.31202e-05	9.10962e-05	0.000157326	0.000381924	0.000507534	0.000177645	4.15649e-05	2.68087e-05	3.26374e-05	3.13957e-05	0	3.40779e-05	0	2.82042e-05	3.09878e-05	1.94853e-05	2.84563e-05	0	0	0	0	0	0	0	0	0	0	0	0	0	0	0	0	0	0	0	0	0	0	0	0	0
Ethofumesate	0.000165724	0.000190605	0.000187716	0.000357236	0.000460618	0.000144781	0.000134894	0.000137983	0.000262569	0.000294222	0.000719846	0.00089044	0.000299942	0.00020291	0.000127961	0	0	0	0	0	0	0	0	0	0	0	0	0	0	0	0	0	0	0	0	0	0	0	0	0	0	0	0	0	0	0	0	0	0
Flazasulfuron	0	0	0	0	0	0	0	0	0	0	0	0	0	0	0	0	0	0	0	0	0	0	0	0	0	0	0	0	0	0	0	0	0	0	0	0	0	0	0	0	0	0	0	0	0	0	0	0	0
Florasulam	0	0	0	0	0	0	0	0	0	0	0	0	0	0	0	0	0	0	0	0	0	0	0	0	0	0	0	0	0	0	0	0	0	0	0	0	0	0	0	0	0	0	0	0	0	0	0	0	0
Flufenacet	5.65228e-05	1.62519e-05	2.64748e-05	2.69141e-05	2.61537e-05	3.46276e-05	1.63552e-05	2.5813e-05	4.54678e-05	4.0875e-05	1.49543e-05	1.43241e-05	2.16281e-05	5.44082e-05	2.46219e-05	1.33709e-05	8.45543e-05	0	0	1.14173e-05	1.24316e-05	3.02013e-05	2.31628e-05	0	0	0	0	8.6658e-06	0	0	0	0	0	0	0	0	0	0	0	0	0	0	0	0	0	0	0	0	0
Fluroxypyr	0	0	0	0	0	0	0	0	0	0	0	0	0	0	0	0	0	0	0	0	0	0	0	0	0	0	0	0	0	0	0	0	0	0	0	0	0	0	0	0	0	0	0	0	0	0	0	0	0
Flurtamone	0	0	0	0	0	0	0	0	1.69978e-05	0	0	0	1.28554e-05	0	0	0	0	0	0	0	0	0	0	0	0	0	0	2.59754e-05	0	0	0	0	0	0	0	0	0	0	0	0	0	0	0	0	0	0	0	0	0
Isoproturon	1.43151e-05	1.2131e-05	2.10288e-05	1.99994e-05	2.61442e-05	9.6256e-06	1.72175e-05	0	2.14049e-05	3.4274e-05	0	0	0	1.34911e-05	0	0	1.36089e-05	0	0	0	0	9.18787e-06	0	0	0	0	0	0	0	0	0	0	0	0	0	0	0	0	0	0	0	0	0	0	0	0	0	0	0
Lenacil	0	0	0	0	0	0	0	0	0	0	0	0	0	0	0	0	0	0	0	0	0	0	0	0	0	0	0	0	0	0	0	0	0	0	0	0	0	0	0	0	0	0	0	0	0	0	0	0	0
MCPA	0	0	0	0	0	0	0	0	0	0	0	0	0	0	0	0	0	0	0	0	0	0	0	0	0	0	0	0	0	0	0	0	0	0	0	0	0	0	0	0	0	0	0	0	0	0	0	0	0
Mecoprop	na	na	na	na	na	na	na	na	na	na	na	na	na	na	na	na	na	na	na	na	na	na	na	na	na	na	na	na	na	na	na	na	na	na	na	na	na	na	na	na	na	na	na	na	na	na	na	na	na
Metamitron	0.000194019	0.000133728	0.000182008	0.000635137	0.00113043	0.000330069	0.000241999	5.20441e-05	0.000400666	0.000335256	0.000791353	0.000669406	0.000366255	0.000149147	0	0.000112657	0.000129888	0	0	0	0	0	0	0	0	0	0	0	0	0	0	0	0	0	0	0	0	0	0	0	0	0	0	0	0	0	0	0	0
Metazachlor	0	0	0	0	0	0	0	0	0	0	0	0	0.00036625	0	0	0	0	0	0	0	0	0	0	0	0	0	0	0	0	0	0	0	0	0	0	0	0	0	0	0	0	0	0	0	0	0	0	0	0
Metobromuron	0	0	0	0	0	0	0	0	0	0	0	0	0	1.95328e-05	0	0	0	0	0	0	0	0	0	0	0	0	0	0	0	0	0	0	0	0	0	0	0	0	0	0	0	0	0	0	0	0	0	0	0
Metolachlor-S	0	0	0	0	2.8654e-05	0	0	0	0	0	0	0	0	0	0	0	0	0.000495391	0	0	0	0	0	0	0	0	0	0	0	0	0	0	0	0	0	0	0	0	0	0	0	0	0	0	0	0	0	0	0
Metsulfuron-methyl	0	0	0	0	0	0	0	0	0	0	0	0	0	0	0	0	0	0	0	0	0	0	0	0	0	0	0	0	0	0	0	0	0	0	0	0	0	0	0	0	0	0	0	0	0	0	0	0	0
Napropamide	0.000101832	0.000130493	5.05726e-05	0.000171343	0.000111495	6.59157e-05	7.33166e-05	9.60657e-05	7.51162e-05	0.000139553	0.000167782	8.24566e-05	5.66998e-05	0	0	0	0	0	0	0	0	0	0	0	0	0	0	0	0	0	0	0	0	0	0	0	0	0	0	0	0	0	0	0	0	0	0	0	0
Pendimethalin	0.000504204	0.000334112	0.000600016	0.000653479	0.000601191	0.000472606	0.000389395	0.000345609	0.000507851	0.00096323	0.000702966	0.000554324	0	0.000340067	0.000239907	0.000508996	0	0	0.000252781	0.000213902	0.000159132	0.000309901	0.000199125	0	0.00033902	0	0	0	0	0	0	0	0	0	0	0	0	0	0	0	0	0	0	0	0	0	0	0	0
Picloram	0	0	0	0	0	0	0	0	0	0	0	0	0	0	0	0	0	0	0	0	0	0	0	0	0	0	0	0	0	0	0	0	0	0	0	0	0	0	0	0	0	0	0	0	0	0	0	0	0
Propaquizafop	0	0	0	0	0	0	0	0	0	0	0	0	0	0	0	0	0	0	0	0	0	0	0	0	0	0	0	0	0	0	0	0	0	0	0	0	0	0	0	0	0	0	0	0	0	0	0	0	0
Propyzamide	0	0	0	0	0	0	0	0	0	0	0	0	0	0	0	0	0	0	0	0	0	0	0	0	0	0	0	0	0	0	0	0	0	0	0	0	0	0	0	0	0	0	0	0	0	0	0	0	0
Prosulfocarb	4.10633e-05	2.5326e-05	7.48392e-05	0	0	2.007e-05	2.94927e-05	3.21386e-05	6.72384e-05	3.77714e-05	0	0	0	3.9959e-05	2.56248e-05	0	0	0	0	0	0	4.11214e-05	3.35946e-05	0	0	0	0	0	0	0	0	0	0	0	0	0	0	0	0	0	0	0	0	0	0	0	0	0	0
Quinmerac	0	0	0	0	0	0	0	0	0	0	0	0	0	0	0	0	0	0	0	0	0	0	0	0	0	0	0	0	0	0	0	0	0	0	0	0	0	0	0	0	0	0	0	0	0	0	0	0	0
Quizalofop	0	0	0	0	0	0	0	0	0	0	0	0	0	0	0	0	0	0	0	0	0	0	0	0	0	0	0	0	0	0	0	0	0	0	0	0	0	0	0	0	0	0	0	0	0	0	0	0	0
Terbuthylazine	0.00041787	0.000334909	0.000362967	0.000386443	0.000731641	0.00045593	0.000338816	0.000342714	0.000555806	0.000413137	0.00029299	0.000222646	0.000177444	0.000470809	0.000319932	0.000163714	0.000827336	0.000709114	0.000129555	0.000233592	0.000144178	0.000400988	0.000236647	9.54417e-05	6.65476e-05	8.44043e-05	0	0	0	0	0	0	0	0	0	0	0	0	0	0	0	0	0	0	0	0	0	0	0
Tribenuron-methyl	0	0	0	0	0	0	0	0	0	0	0	0	0	0	0	0	0	0	0	0	0	0	0	0	0	0	0	0	0	0	0	0	0	0	0	0	0	0	0	0	0	0	0	0	0	0	0	0	0
Tritosulfuron	0	0	0.00229329	0	0	0	0	0	0	0	0	0	0	0	0	0	0	0	0	0	0	0	0	0	0	0	0	0	0	0	0	0	0	0	0	0	0	0	0	0	0	0	0	0	0	0	0	0	0
Insecticides
Acetamiprid	0	0	0	0	0	0	0	0	0	0	0	0	0	0	0	0	0	0	0	0	0	0	0	0	0	0	0	0	0	0	0	0	0	0	0	0	0	0	0	0	0	0	0	0	0	0	0	0	0
Chlorantraniliprole	0.0041673	0.00323704	0.00240857	0.00329899	0.00747083	0.00145619	0.00218707	0.00321311	0.00839268	0.00315413	0.00331103	0.00210655	0.00299722	0.00930149	0.00771096	0.00610226	0.0164425	0.0120445	0	0.00841148	0.00816128	0.00923838	0.0056602	0.00714586	0.00600252	0.00404465	0	0	0	0	0	0	0	0	0	0	0	0	0	0	0	0	0	0	0	0	0	0	0
Clothianidin	0.329956	0	0.310367	0	0.520874	0	0	0	0.64373	0.313308	0	0	0	0	0	0	0	0	0	0	0	0	0	0	0	0	0	0	0	0	0	0	0	0	0	0	0	0	0	0	0	0	0	0	0	0	0	0	0
Cyantraniliprole	0	0	0	0	0	0	0	0	0	0	0	0	0	0	0	0	0	0	0	0	0	0	0	0	0	0	0	0	0	0	0	0	0	0	0	0	0	0	0	0	0	0	0	0	0	0	0	0	0
Dimethoate	0	0	0	0	0	0	0	0	0	0	0	0	0	0	0	0	0	0	0	0	0	0	0	0	0	0	0	0	0	0	0	0	0	0	0	0	0	0	0	0	0	0	0	0	0	0	0	0	0
Etofenprox	0	0	0	0	0	0	0	0	0	0	0	0	0	0	0	0	0	0	0	0	0	0	0	0	0	0	0	0	0	0	0	0	0	0	0	0	0	0	0	0	0	0	0	0	0	0	0	0	0
Fenoxycarb	0	0	0	0	0	0	0	0	0	0	0	0	0	0	0	0	0	0	0	0	0	0	0	0	0	0	0	0	0	0	0	0	0	0	0	0	0	0	0	0	0	0	0	0	0	0	0	0	0
Fenpyroximate	0	0	0	0	0	0	0	0	0	0	0	0	0	0	0	0	0	0	0	0	0	0	0	0	0	0	0	0	0	0	0	0	0	0	0	0	0	0	0	0	0	0	0	0	0	0	0	0	0
Flonicamid	0	0	0	0	0	0	0	0	0	0	0	0	0	0	0	0	0	0	0	0	0	0	0	0	0	0	0	0	0	0	0	0	0	0	0	0	0	0	0	0	0	0	0	0	0	0	0	0	0
Flupyradifurone	0	0	0	0	0	0	0	0	0	0	0	0	0	0	0	0	0	0	0	0	0	0	0	0	0	0	0	0	0	0	0	0	0	0	0	0	0	0	0	0	0	0	0	0	0	0	0	0	0
Hexythiazox	0	0	0	0	0	0	0	0	0	0	0	0	0	0	0	0	0	0	0	0	0	0	0	0	0	0	0	0	0	0	0	0	0	0	0	0	0	0	0	0	0	0	0	0	0	0	0	0	0
Imidacloprid	0	0	0	0	0.154378	0	0	0	0	0	0	0	0	0	0	0	0	0	0	0	0	0	0	0	0	0	0	0	0	0	0	0	0	0	0	0	0	0	0	0	0	0	0	0	0	0	0	0	0
Indoxacarb	0	0	0	0	0	0	0	0	0	0	0	0	0	0	0	0	0	0	0	0	0	0	0	0	0	0	0	0	0	0	0	0	0	0	0	0	0	0	0	0	0	0	0	0	0	0	0	0	0
Methiocarb	0	0	0	0	0	0	0	0	0	0	0	0	0	0	0	0	0	0	0	0	0	0	0	0	0	0	0	0	0	0	0	0	0	0	0	0	0	0	0	0	0	0	0	0	0	0	0	0	0
Pirimicarb	4.09011e-05	5.70011e-05	0	9.77191e-05	0.00012804	5.65357e-05	0.000153651	5.61235e-05	8.17234e-05	0.000716654	0.00162401	0.00208936	0.000979581	3.00098e-05	2.55902e-05	4.96604e-05	9.77191e-05	0	7.66424e-05	0	0	0	0	0	0	0	0	0	0	0	0	0	0	0	0	0	0	0	0	0	0	0	0	0	0	0	0	0	0
Pymetrozine	0	0	0	0	0	0	0	0	0	0	0	0	0	0	0	0	0	0	0	0	0	0	0	0	0	0	0	0	0	0	0	0	0	0	0	0	0	0	0	0	0	0	0	0	0	0	0	0	0
Spinosad	na	na	na	na	na	na	na	na	na	na	na	na	na	na	na	na	na	na	na	na	na	na	na	na	na	na	na	na	na	na	na	na	na	na	na	na	na	na	na	na	na	na	na	na	na	na	na	na	na
Sulfoxaflor	0	0	0	0	0	0	0	0	0	0	0	0	0	0	0	0	0	0	0	0	0	0	0	0	0	0	0	0	0	0	0	0	0	0	0	0	0	0	0	0	0	0	0	0	0	0	0	0	0
Tebufenozide	0	0	0	0	0	0	0	0	0	0	0	0	0	0	0	0	0	0	0	0	0	0	0	0	0	0	0	0	0	0	0	0	0	0	0	0	0	0	0	0	0	0	0	0	0	0	0	0	0
Thiacloprid	0	0	0	0	0	0	0	0	0	0	0	0	0	0	0	0	0	0	0	0	0	0	0	0	0	0	0	0	0	0	0	0	0	0	0	0	0	0	0	0	0	0	0	0	0	0	0	0	0
Thiamethoxam	0	0	0	0	0	0	0	0	0.0764225	0	0.594648	0	0	0	0	0	0	0	0	0	0	0	0	0	0	0	0	0	0	0	0	0	0	0	0	0	0	0	0	0	0	0	0	0	0	0	0	0	0
[truncated: 419 more columns]
