# Supplementary material for: Exposure of insects to current use pesticide residues in soil and vegetation along spatial and temporal distribution in agricultural sites
Source: Sci Rep. 2025 Jan 21;15:1817. doi: 10.1038/s41598-024-84811-4 (PMC11751026; doi:10.1038/s41598-024-84811-4)
Supplement: Supplementary file 7 — Supplementary Material 7 [file 41598_2024_84811_MOESM7_ESM.xlsx]

## Sheet: Sheet1
Table S8 Frequency of CUP detections at the different distances for the three investigated crop types. For all soil samples n=39, for all off-field vegetation samples n=39 and for in-field vegetation samples: arable n=22, vegetables n=30, viticulture n=39.
	Arable Crops								Vegetables								Viticulture
	Soil				Vegetation				Soil				Vegetation				Soil				Vegetation
	-20	1	5	20	-20	1	5	20	-20	1	5	20	-20	1	5	20	-20	1	5	20	-20	1	5	20
Fungicides
Azoxystrobin	22	13	0	0	0	2	4	3	39	39	37	26	29	37	31	25	32	27	23	13	7	9	7	7
Benalaxyl	0	0	0	0	2	3	3	3	0	0	0	0	3	3	1	1	30	22	22	0	24	19	23	18
Bixafen	23	21	13	0	2	0	0	0	0	0	0	0	0	0	0	0	0	3	7	0	0	0	0	0
Boscalid	39	31	15	4	15	13	3	3	39	39	37	16	28	20	11	3	39	39	30	28	32	20	23	5
Cyazofamid	0	0	0	0	5	4	2	3	3	1	0	0	5	5	5	4	21	8	3	0	24	23	22	7
Cyflufenamid	0	0	0	0	4	7	7	7	0	0	0	0	5	13	10	6	30	22	22	1	30	27	28	28
Cymoxanil	0	0	0	0	0	0	0	0	0	0	0	0	0	0	0	0	0	0	0	0	0	0	0	0
Cyprodinil	0	0	0	0	0	2	0	0	0	0	0	0	0	1	1	0	0	0	0	0	1	2	0	2
Difenconazole	21	5	0	0	0	0	0	0	37	18	7	5	13	2	3	2	39	24	25	0	26	21	11	3
Dimethomorph	0	0	0	0	3	5	4	4	38	28	12	5	18	16	11	9	39	38	37	15	34	32	30	16
Dimoxystrobin	39	16	0	0	4	0	0	0	0	0	0	0	0	0	0	0	0	0	0	0	0	0	0	0
Epoxiconazole	39	37	19	0	13	10	3	1	16	14	7	1	10	2	0	0	0	0	0	0	2	0	0	0
Fenpropimorph	15	20	1	0	2	0	0	0	0	0	13	0	0	0	0	0	0	0	0	0	0	0	0	0
Fluazinam	0	0	0	0	0	0	0	0	2	0	0	0	1	0	5	1	0	0	0	0	0	0	0	0
Fludioxonil	1	0	0	0	2	0	0	0	0	0	0	0	1	0	0	0	9	2	0	0	6	7	1	0
Fluopicolid	2	1	1	4	5	5	6	5	1	0	5	1	2	3	3	0	26	27	38	29	26	21	18	13
Fluopyram	27	39	33	33	17	20	21	21	34	38	39	39	14	22	24	25	39	39	39	39	39	38	39	39
Iprovalicarb	0	0	0	0	2	3	3	3	0	0	0	0	0	0	0	0	4	0	0	0	9	4	5	4
Kresoxim methyl	0	0	0	0	4	3	2	2	0	0	0	0	2	0	0	0	2	0	0	0	9	7	5	4
Mandipropamid	0	0	0	0	5	5	4	3	24	22	5	0	9	9	13	6	10	1	0	1	18	12	15	16
Metalaxyl	1	0	0	0	6	5	6	6	27	3	8	1	5	7	9	9	29	20	11	2	22	15	20	16
Metconazole	8	4	0	0	3	0	0	0	0	1	1	0	2	0	0	0	1	1	0	0	0	0	0	0
Metrafenone	27	16	3	0	3	4	4	3	1	0	0	0	2	5	8	0	39	39	39	28	32	30	30	22
Myclobutanil	0	0	0	0	1	2	0	0	0	0	0	0	0	0	1	0	39	34	36	5	25	16	17	7
Paclobutrazol	0	0	0	0	0	0	0	0	0	0	0	0	0	0	0	0	0	0	0	0	0	0	0	0
Penconazole	0	0	0	1	0	2	1	1	0	0	0	0	0	0	0	0	36	23	21	4	10	4	2	1
Pencycuron	0	0	0	0	0	0	0	0	3	2	0	0	0	0	0	0	0	0	0	0	0	0	0	0
Picoxystrobin	0	0	0	0	0	0	0	0	0	0	0	0	0	0	0	0	0	0	0	0	0	0	0	0
Prochloraz	0	0	0	0	0	0	0	0	0	0	0	0	0	0	0	0	0	0	0	0	0	0	0	0
Propamocarb	0	0	0	0	2	1	0	0	1	0	13	1	2	0	1	0	0	0	0	0	0	1	2	0
Proquinazid	6	0	0	0	8	5	7	7	0	0	0	0	7	9	9	4	32	30	27	0	30	27	30	24
Pyraclostrobin	39	29	1	0	2	0	0	2	39	29	5	9	12	5	6	0	20	14	12	1	8	0	0	0
Pyrimethanil	0	0	0	0	0	0	0	0	0	0	0	0	0	0	0	0	1	0	5	0	2	0	1	2
Spiroxamine	30	19	14	13	11	11	11	11	0	0	0	0	5	14	17	16	36	28	37	33	28	26	26	31
Tebuconazole	34	16	2	0	0	0	0	0	0	0	1	0	0	0	0	0	32	5	10	2	10	4	2	1
Trifloxystrobin	0	0	0	0	1	4	2	3	0	0	0	0	1	2	3	0	0	0	0	0	3	2	2	3
Herbicides
2,4-D	0	0	0	0	0	0	0	0	0	0	0	0	0	0	0	0	0	0	0	0	0	0	0	0
Aminopyralid	0	0	0	0	0	0	0	0	0	0	0	0	0	0	0	0	0	0	0	0	0	0	0	0
Bentazone	0	0	0	0	0	0	0	0	2	0	0	0	0	0	0	0	0	0	0	0	0	0	0	0
Bromoxynil	0	0	0	0	0	0	0	0	0	0	0	0	0	0	0	0	0	0	0	0	0	0	0	0
Carfentrazone-ethyl	0	0	0	0	0	0	0	0	0	0	0	0	0	0	0	0	0	0	0	0	0	0	0	0
Chloridazon	24	22	4	9	0	1	0	0	14	15	14	16	2	0	0	0	0	0	0	0	0	0	0	0
Chlortoluron	10	0	0	0	0	0	0	0	1	1	0	0	0	0	0	0	0	0	0	0	0	1	0	0
Clomazone	4	0	0	0	0	0	0	0	33	18	1	5	14	6	5	3	0	0	0	0	0	0	0	0
Diflufenican	26	18	5	1	1	0	1	3	0	0	0	0	0	4	5	5	3	0	0	0	0	0	0	0
Dimethenamid-P	32	21	1	0	0	0	0	0	36	11	1	0	10	1	0	0	0	0	0	0	0	0	0	0
Ethofumesate	22	10	0	0	1	0	0	0	3	0	0	0	5	0	0	0	0	0	0	0	0	0	0	0
Flazasulfuron	0	0	0	0	0	0	0	0	0	0	0	0	0	0	0	0	1	0	0	0	1	1	0	0
Florasulam	0	0	0	0	0	0	0	0	0	0	0	0	0	0	0	0	0	0	0	0	0	0	0	0
Flufenacet	13	12	1	0	0	4	6	5	5	0	0	0	8	6	9	7	0	0	0	0	6	4	8	7
Fluroxypyr	0	0	0	1	0	0	0	0	0	0	0	0	0	0	0	0	0	0	0	0	0	0	0	0
Flurtamone	2	0	1	0	0	0	0	0	0	0	0	0	0	0	0	0	0	0	0	0	0	0	0	0
Isoproturon	18	14	0	0	0	0	0	0	0	0	1	3	0	0	0	0	0	0	0	0	0	1	0	0
Lenacil	0	0	0	0	0	0	0	0	0	0	0	0	0	0	0	0	0	0	0	0	0	0	0	0
MCPA	0	0	0	0	0	0	0	0	0	0	0	0	0	0	0	0	0	0	0	0	0	0	0	0
Mecoprop	0	0	0	0	0	0	0	0	0	0	0	0	0	0	0	0	0	0	0	0	0	0	0	0
Metamitron	29	16	0	0	4	1	3	1	0	0	0	0	2	2	1	0	0	0	0	0	0	0	0	0
Metazachlor	14	0	0	0	0	3	0	0	36	24	14	12	6	0	0	0	0	0	0	0	0	0	0	0
Metobromuron	0	7	0	0	0	0	0	0	8	2	10	2	3	6	8	2	0	0	0	0	0	0	0	0
Metolachlor-S	20	14	6	2	2	4	1	0	33	17	0	0	5	1	0	0	0	0	0	0	0	0	0	0
Metsulfuron-methyl	0	0	0	0	0	0	0	0	0	0	0	0	0	0	0	0	0	0	0	0	0	0	0	0
Napropamide	13	6	0	0	0	0	0	1	9	2	0	0	0	0	0	0	0	0	0	0	0	0	0	0
Pendimethalin	21	12	3	2	0	1	1	1	36	32	14	12	18	17	20	15	0	0	0	0	0	0	0	0
Picloram	0	0	0	0	0	0	0	0	0	0	0	0	0	0	0	0	0	0	0	0	0	0	0	0
Propaquizafop	0	0	0	0	0	2	0	0	0	0	0	0	0	1	0	1	0	0	0	0	0	0	0	0
Propyzamide	0	0	0	0	0	3	4	5	15	18	23	11	16	28	27	24	0	1	0	0	0	0	0	3
Prosulfocarb	8	7	0	0	1	11	12	12	23	13	10	7	14	14	16	17	0	0	0	0	10	13	17	18
Quinmerac	7	0	0	0	0	0	0	0	0	0	0	0	0	0	0	0	0	0	0	0	0	0	0	0
Quizalofop	0	0	0	0	0	0	0	0	0	0	0	0	0	0	0	0	0	0	0	0	0	0	0	0
Terbuthylazine	32	26	6	3	11	4	3	5	38	19	6	1	8	6	9	7	0	0	1	0	2	4	2	2
Tribenuron-methyl	0	0	0	0	0	0	0	0	0	0	0	0	0	0	0	0	0	0	0	0	0	0	0	0
Tritosulfuron	1	0	0	0	1	0	0	0	0	0	0	0	0	0	0	0	0	0	0	0	0	0	0	0
Insecticides
Acetamiprid	0	0	0	0	0	1	2	0	7	0	0	0	1	0	0	0	1	0	0	0	0	0	0	0
Chlorantraniliprole	13	13	0	0	3	5	0	0	28	13	1	0	19	15	3	2	0	0	0	0	0	0	0	0
Clothianidin	30	13	0	0	4	0	0	0	10	0	0	0	3	0	0	0	0	0	0	0	0	0	0	0
Cyantraniliprole	0	0	0	0	0	0	0	0	29	3	0	0	10	1	1	0	0	0	0	0	0	0	0	0
Dimethoate	0	0	0	0	0	0	0	0	0	0	0	0	0	0	0	0	0	0	0	0	0	0	0	0
Etofenprox	1	0	0	0	0	0	0	0	0	0	0	0	0	0	0	0	0	0	0	0	0	0	0	0
Fenoxycarb	0	0	0	0	0	0	0	0	0	0	0	0	0	0	0	0	0	0	0	0	0	0	0	0
Fenpyroximate	0	0	0	0	0	0	0	0	3	0	0	0	0	0	0	0	0	0	0	0	0	0	0	0
Flonicamid	0	0	0	0	0	0	0	0	0	0	0	0	0	0	0	0	0	0	0	0	0	0	0	0
Flupyradifurone	0	0	0	0	0	0	0	0	0	0	0	0	0	0	0	0	0	0	0	0	0	0	0	0
Hexythiazox	0	0	0	0	0	0	0	0	0	0	0	0	0	0	0	0	0	0	0	0	0	0	0	0
Imidacloprid	8	11	0	0	0	0	0	0	1	0	0	0	0	0	0	0	0	0	0	0	0	0	0	0
Indoxacarb	0	0	0	0	3	1	0	0	10	8	0	0	0	0	0	0	0	0	1	0	0	0	0	0
Methiocarb	0	0	0	0	0	0	0	0	0	0	0	0	0	0	0	0	0	0	0	0	0	0	0	0
Pirimicarb	12	10	0	0	0	0	0	0	26	9	8	1	2	2	0	0	0	0	0	0	0	0	0	0
Pymetrozine	0	0	0	0	0	0	0	0	7	0	0	0	0	0	0	0	0	0	0	0	0	0	0	0
Spinosad	0	0	0	0	0	0	0	1	27	9	3	0	1	0	0	0	0	0	1	0	0	0	0	0
Sulfoxaflor	0	0	0	0	0	0	0	0	0	0	0	0	0	0	0	1	0	0	0	0	0	0	0	0
Tebufenozide	0	0	0	0	0	0	0	0	0	0	0	0	0	1	0	0	0	1	0	0	0	0	0	0
Thiacloprid	0	0	0	0	0	0	0	0	0	0	0	0	1	1	0	0	0	0	0	0	0	0	0	0
Thiamethoxam	13	0	0	0	2	1	1	1	9	5	0	0	1	0	0	0	1	0	0	0	0	0	0	0
